# Supplementary material for: Human Cytomegalovirus Infection Upregulates the Mitochondrial Transcription and Translation Machineries
Source: mBio. 2016 Mar 29;7(2):e00029-16. doi: 10.1128/mBio.00029-16 (PMC4807356; doi:10.1128/mBio.00029-16)
Supplement: Table S1 — Quantitation of mitochondrially associated proteins upon HCMV infection. (A) Triple-labeling SILAC experiment. (B) Double-labeling SILAC experiment. [file mbo002162741st1.xlsx]

## Sheet: Sup table 1A
Protein ID	Protein name	Gene name	Ratio H/L (Mock/ 48hpi) normalized	Ratio H/M (Mock/ 60 hpi) normalized	Ratio M/L (60hpi/ 48hpi) normalized	Unique peptides
O15027	Protein transport protein Sec16A	SEC16A	0.11065	0.12474	0.84471	14
P78540	Arginase-2, mitochondrial	ARG2	0.11466	0.108	0.94879	2
O43615	Mitochondrial import inner membrane translocase subunit TIM44	TIMM44	0.15162	0.14646	1.0205	17
Q8WYP5	Protein ELYS	AHCTF1	0.15347	0.13182	1.0841	16
Q96E29	mTERF domain-containing protein 1, mitochondrial	MTERFD1	0.16046	0.14329	1.1162	3
Q8IVS2	Malonyl-CoA-acyl carrier protein transacylase, mitochondrial	MCAT	0.17944	0.17728	0.99723	2
P15151	Poliovirus receptor	PVR	0.18038	0.26774	0.86864	4
Q15011	Homocysteine-responsive endoplasmic reticulum-resident ubiquitin-like domain member 1 protein	HERPUD1	0.18057	0.37495	0.82415	2
Q07812	Apoptosis regulator BAX	BAX	0.19178	0.20235	1.0039	7
P13995	Bifunctional methylenetetrahydrofolate dehydrogenase/cyclohydrolase, mitochondrial	MTHFD2	0.19187	0.23261	0.98767	5
Q96EY1	DnaJ homolog subfamily A member 3, mitochondrial	DNAJA3	0.19212	0.1643	1.1267	4
Q567V2	Mpv17-like protein 2	MPV17L2	0.19462	0.24144	0.82388	2
Q5SZK8	FRAS1-related extracellular matrix protein 2	FREM2	0.20479	1.482	0.1195	2
P11388	DNA topoisomerase 2-alpha	TOP2A	0.2067	0.17626	1.2689	25
Q6P2E9	Enhancer of mRNA-decapping protein 4	EDC4	0.2205	0.23254	0.98086	11
P12270	Nucleoprotein TPR	TPR	0.22054	0.22616	1.0532	19
Q9Y2S7	Polymerase delta-interacting protein 2	POLDIP2	0.22114	0.24188	0.88298	6
P11310	Medium-chain specific acyl-CoA dehydrogenase, mitochondrial	ACADM	0.22836	0.20297	1.1198	10
Q92552	28S ribosomal protein S27, mitochondrial	MRPS27	0.23022	0.20065	1.168	5
Q96ER9	Coiled-coil domain-containing protein 51	CCDC51	0.23769	0.24372	0.92547	2
Q96CB9	Putative methyltransferase NSUN4	NSUN4	0.24917	0.21427	1.2153	3
O75616	GTPase Era, mitochondrial	ERAL1	0.24931	0.23097	1.0375	7
P04114	Apolipoprotein B-100	APOB	0.2539	0.60454	0.40482	3
Q14344	Guanine nucleotide-binding protein subunit alpha-13	GNA13	0.25485	0.24509	1.0007	4
Q96DV4	39S ribosomal protein L38, mitochondrial	MRPL38	0.25973	0.24255	1.0723	7
O95210	Starch-binding domain-containing protein 1	STBD1	0.26609	0.258	0.9656	2
Q9HCU5	Prolactin regulatory element-binding protein	PREB	0.2671	0.23432	1.147	2
Q9BZE1	39S ribosomal protein L37, mitochondrial	MRPL37	0.26823	0.26855	1.035	8
Q5UIP0	Telomere-associated protein RIF1	RIF1	0.26862	0.21033	1.127	3
P24928	DNA-directed RNA polymerase II subunit RPB1	POLR2A	0.26884	0.30473	0.86518	2
Q8TAA5	GrpE protein homolog 2, mitochondrial	GRPEL2	0.27001	0.30355	0.95082	5
Q9BQ95	Evolutionarily conserved signaling intermediate in Toll pathway, mitochondrial	ECSIT	0.27745	0.27197	1.0204	8
Q9H5Q4	Dimethyladenosine transferase 2, mitochondrial	TFB2M	0.27879	0.38805	0.82841	5
Q9UBS4	DnaJ homolog subfamily B member 11	DNAJB11	0.28112	0.27581	0.99966	7
Q4G0N4	NAD kinase domain-containing protein 1	NADKD1	0.28242	0.28951	1.0226	5
P82933	28S ribosomal protein S9, mitochondrial	MRPS9	0.28391	0.23951	1.0479	12
P24752	Acetyl-CoA acetyltransferase, mitochondrial	ACAT1	0.28833	0.25912	1.0995	15
Q96I99	Succinyl-CoA ligase [GDP-forming] subunit beta, mitochondrial	SUCLG2	0.28957	0.24256	1.1054	10
Q9Y520	Protein PRRC2C	PRRC2C	0.29058	0.20547	1.3807	12
P00505	Aspartate aminotransferase, mitochondrial	GOT2	0.2997	0.30255	1.0887	21
P22830	Ferrochelatase, mitochondrial	FECH	0.29987	0.22664	1.2613	5
Q92665	28S ribosomal protein S31, mitochondrial	MRPS31	0.30067	0.27448	1.0994	4
P32004	Neural cell adhesion molecule L1	L1CAM	0.30222	0.29582	1.1608	6
Q9HC36	RNA methyltransferase-like protein 1	RNMTL1	0.30302	0.31327	0.99772	2
Q5JRA6	Melanoma inhibitory activity protein 3	MIA3	0.30429	0.3971	0.86159	10
O15382	Branched-chain-amino-acid aminotransferase, mitochondrial	BCAT2	0.31272	0.27613	1.1105	2
Q9H4K7	GTP-binding protein 5	GTPBP5	0.31418	0.35013	0.91112	3
Q13217	DnaJ homolog subfamily C member 3	DNAJC3	0.31791	0.43393	0.90981	2
Q6Y7W6	PERQ amino acid-rich with GYF domain-containing protein 2	GIGYF2	0.32119	0.26457	1.2513	2
Q9Y276	Mitochondrial chaperone BCS1	BCS1L	0.32367	0.27228	1.1688	5
O95486	Protein transport protein Sec24A	SEC24A	0.32727	0.44677	0.76965	5
A6NJ78	Probable methyltransferase-like protein 15	METTL15	0.33279	0.33265	1.0439	2
P42765	3-ketoacyl-CoA thiolase, mitochondrial	ACAA2	0.33353	0.28436	1.1771	6
Q6YP21	Kynurenine--oxoglutarate transaminase 3	CCBL2	0.33438	0.3384	0.96773	3
Q9P2R7	Succinyl-CoA ligase [ADP-forming] subunit beta, mitochondrial	SUCLA2	0.33626	0.30495	1.1484	6
Q8WVM0	Dimethyladenosine transferase 1, mitochondrial	TFB1M	0.33815	0.28937	1.04	4
Q92947	Glutaryl-CoA dehydrogenase, mitochondrial	GCDH	0.34068	0.36083	0.95512	3
Q10713	Mitochondrial-processing peptidase subunit alpha	PMPCA	0.34076	0.59327	0.95097	7
P30837	Aldehyde dehydrogenase X, mitochondrial	ALDH1B1	0.34837	0.46846	1.0372	5
Q8IYB8	ATP-dependent RNA helicase SUPV3L1, mitochondrial	SUPV3L1	0.34983	0.34463	1.0388	9
Q8NFH5	Nucleoporin NUP53	NUP35	0.35164	0.3156	1.0477	3
P49790	Nuclear pore complex protein Nup153	NUP153	0.3525	0.32539	1.0897	10
O75648	Mitochondrial tRNA-specific 2-thiouridylase 1	TRMU	0.35352	0.42158	0.83278	4
Q02127	Dihydroorotate dehydrogenase (quinone), mitochondrial	DHODH	0.35685	0.31515	1.1175	5
O43464	Serine protease HTRA2, mitochondrial	HTRA2	0.36163	0.42215	1.0579	7
O43837	Isocitrate dehydrogenase [NAD] subunit beta, mitochondrial	IDH3B	0.36429	0.30731	1.1098	11
Q9NWH9	SAFB-like transcription modulator	SLTM	0.36489	0.31989	1.0493	2
Q9HAV7	GrpE protein homolog 1, mitochondrial	GRPEL1	0.36808	0.37647	0.98011	10
P18583	Protein SON	SON	0.36986	0.36259	1.0625	8
Q96I59	Probable asparagine--tRNA ligase, mitochondrial	NARS2	0.37184	0.5535	1.1865	2
P52292	Importin subunit alpha-2	KPNA2	0.3729	0.2814	1.0042	8
Q9P0J1	[Pyruvate dehydrogenase [acetyl-transferring]]-phosphatase 1, mitochondrial	PDP1	0.37385	0.61668	1.1399	6
Q9H9P8	L-2-hydroxyglutarate dehydrogenase, mitochondrial	L2HGDH	0.37526	0.36276	1.0698	3
Q7L0Y3	Mitochondrial ribonuclease P protein 1	RG9MTD1	0.38146	0.43021	0.99349	12
Q9UJZ1	Stomatin-like protein 2	STOML2	0.38607	0.34214	1.0666	18
O75844	CAAX prenyl protease 1 homolog	ZMPSTE24	0.3868	0.41848	0.93757	4
Q92621	Nuclear pore complex protein Nup205	NUP205	0.39037	0.40007	1.0053	19
Q12849	G-rich sequence factor 1	GRSF1	0.39069	0.61816	0.82228	10
P11717	Cation-independent mannose-6-phosphate receptor	IGF2R	0.39169	0.44833	0.95435	47
P49792	E3 SUMO-protein ligase RanBP2;Putative peptidyl-prolyl cis-trans isomerase	RANBP2	0.39241	0.34474	1.1192	16
Q9H583	HEAT repeat-containing protein 1	HEATR1	0.3928	0.46334	1.0019	5
P51553	Isocitrate dehydrogenase [NAD] subunit gamma, mitochondrial	IDH3G	0.3941	0.3689	1.0397	5
Q8N183	Mimitin, mitochondrial	NDUFAF2	0.39462	0.41332	1.0218	6
O75477	Erlin-1	ERLIN1	0.39623	0.36926	1.0503	4
Q7L2E3	Putative ATP-dependent RNA helicase DHX30	DHX30	0.39627	0.48058	0.86382	23
Q96BR5	Sel1 repeat-containing protein 1	SELRC1	0.39702	0.40515	0.95976	3
Q9BS26	Endoplasmic reticulum resident protein 44	ERP44	0.39809	0.50005	0.81296	3
Q9BXW7	Cat eye syndrome critical region protein 5	CECR5	0.39873	0.36617	1.1573	5
P04181	Ornithine aminotransferase, mitochondrial	OAT	0.40221	0.41404	0.97011	14
P99999	Cytochrome c	CYCS	0.40429	0.47887	0.83834	2
A5YKK6	CCR4-NOT transcription complex subunit 1	CNOT1	0.40878	0.40214	1.0574	7
Q9NXW2	DnaJ homolog subfamily B member 12	DNAJB12	0.41005	0.42246	0.9509	4
Q02218	2-oxoglutarate dehydrogenase, mitochondrial	OGDH	0.41373	0.38387	0.9474	22
Q96HY6	DDRGK domain-containing protein 1	DDRGK1	0.41422	0.43643	0.99195	5
O95714	E3 ubiquitin-protein ligase HERC2	HERC2	0.41653	0.3217	1.3041	14
Q9H2D1	Mitochondrial folate transporter/carrier	SLC25A32	0.41801	0.47533	0.94947	3
Q9Y2Z4	Tyrosine--tRNA ligase, mitochondrial	YARS2	0.41885	0.45736	1.007	6
O75643	U5 small nuclear ribonucleoprotein 200 kDa helicase	SNRNP200	0.42014	0.48774	0.94229	17
Q7L592	Protein midA homolog, mitochondrial	C2orf56	0.42125	0.41541	0.94183	2
P28838	Cytosol aminopeptidase	LAP3	0.42265	0.49071	1.0208	8
P20645	Cation-dependent mannose-6-phosphate receptor	M6PR	0.42459	0.54471	0.90429	2
O43766	Lipoyl synthase, mitochondrial	LIAS	0.42907	0.45413	0.99004	2
Q10570	Cleavage and polyadenylation specificity factor subunit 1	CPSF1	0.43446	0.4809	0.9369	4
Q96DP5	Methionyl-tRNA formyltransferase, mitochondrial	MTFMT	0.4353	0.42124	0.97165	2
P16219	Short-chain specific acyl-CoA dehydrogenase, mitochondrial	ACADS	0.43567	0.40918	0.97545	2
Q92968	Peroxisomal membrane protein PEX13	PEX13	0.43731	1.1353	0.433	2
P51398	28S ribosomal protein S29, mitochondrial	DAP3	0.43883	0.40969	1.0152	11
Q969Y2	tRNA modification GTPase GTPBP3, mitochondrial	GTPBP3	0.43922	0.47783	0.98429	4
P09601	Heme oxygenase 1	HMOX1	0.44029	0.51873	0.84713	4
Q14669	Probable E3 ubiquitin-protein ligase TRIP12	TRIP12	0.44121	0.53928	0.8915	3
Q9HD23	Magnesium transporter MRS2 homolog, mitochondrial	MRS2	0.44283	0.49377	0.96462	2
Q16611	Bcl-2 homologous antagonist/killer	BAK1	0.44425	0.4665	0.97498	4
Q6UB35	Monofunctional C1-tetrahydrofolate synthase, mitochondrial	MTHFD1L	0.44723	0.34424	1.0984	15
Q12888	Tumor suppressor p53-binding protein 1	TP53BP1	0.4477	0.66407	0.74691	3
O43852	Calumenin	CALU	0.44812	0.47113	0.87485	8
P32322	Pyrroline-5-carboxylate reductase 1, mitochondrial	PYCR1	0.4485	0.51934	0.94173	7
P24821	Tenascin	TNC	0.44914	0.46862	1.1186	8
P35658	Nuclear pore complex protein Nup214	NUP214	0.45105	0.49299	0.9901	6
Q9GZT3	SRA stem-loop-interacting RNA-binding protein, mitochondrial	SLIRP	0.45256	0.43312	1.0194	3
P41250	Glycine--tRNA ligase	GARS	0.45596	0.48333	1.0098	6
P82650	28S ribosomal protein S22, mitochondrial	MRPS22	0.4601	0.49316	1.1523	9
O95487	Protein transport protein Sec24B	SEC24B	0.4638	0.48665	1.0041	4
P61604	10 kDa heat shock protein, mitochondrial	HSPE1	0.46539	0.51412	0.92594	8
Q8NI27	THO complex subunit 2	THOC2	0.4661	0.47686	0.97823	5
O96008	Mitochondrial import receptor subunit TOM40 homolog	TOMM40	0.46782	0.62466	0.95644	9
Q6P2Q9	Pre-mRNA-processing-splicing factor 8	PRPF8	0.47429	0.48689	0.95618	26
Q7L8L6	FAST kinase domain-containing protein 5	FASTKD5	0.4749	0.5023	0.86128	6
P55735	Protein SEC13 homolog	SEC13	0.47491	0.61298	0.92303	4
P67809	Nuclease-sensitive element-binding protein 1	YBX1	0.47632	0.63912	0.83828	6
P46939	Utrophin	UTRN	0.4764	0.46868	1.0881	34
Q04837	Single-stranded DNA-binding protein, mitochondrial	SSBP1	0.48103	0.46414	1.0177	8
Q9Y3E5	Peptidyl-tRNA hydrolase 2, mitochondrial	PTRH2	0.48324	0.52229	0.99636	2
O14657	Torsin-1B	TOR1B	0.48518	0.60642	0.88659	2
Q9UH62	Armadillo repeat-containing X-linked protein 3	ARMCX3	0.4857	0.53547	0.86784	10
P30533	Alpha-2-macroglobulin receptor-associated protein	LRPAP1	0.48686	0.56265	0.90124	4
Q5SRE5	Nucleoporin NUP188 homolog	NUP188	0.48724	0.52735	0.9378	4
Q96RP9	Elongation factor G, mitochondrial	GFM1	0.48757	0.45791	1.1283	13
Q9NYY8	FAST kinase domain-containing protein 2	FASTKD2	0.48899	0.42897	1.0212	9
Q8NFF5	FAD synthase	FLAD1	0.49067	0.74592	0.86252	4
Q9BQ52	Zinc phosphodiesterase ELAC protein 2	ELAC2	0.49233	0.51441	0.92968	9
Q13428	Treacle protein	TCOF1	0.49454	0.82794	0.72386	3
Q9Y2R5	28S ribosomal protein S17, mitochondrial	MRPS17	0.49511	0.44085	1.0926	3
P51116	Fragile X mental retardation syndrome-related protein 2	FXR2	0.49546	0.55093	1.0676	7
Q9UIG0	Tyrosine-protein kinase BAZ1B	BAZ1B	0.49595	0.54176	0.94562	10
Q9Y2Q9	28S ribosomal protein S28, mitochondrial	MRPS28	0.50019	0.47569	1.0291	4
P63096	Guanine nucleotide-binding protein G(i) subunit alpha-1	GNAI1	0.50058	0.45582	0.98962	2
Q15293	Reticulocalbin-1	RCN1	0.50131	0.51387	0.91196	6
P39656	Dolichyl-diphosphooligosaccharide--protein glycosyltransferase 48 kDa subunit	DDOST	0.50182	0.47909	1.0509	9
Q15437	Protein transport protein Sec23B	SEC23B	0.50219	0.58579	0.82841	7
P06576	ATP synthase subunit beta, mitochondrial	ATP5B	0.5029	0.89278	1.0556	26
P10809	60 kDa heat shock protein, mitochondrial	HSPD1	0.50309	0.54449	1.0001	47
Q9Y3D3	28S ribosomal protein S16, mitochondrial	MRPS16	0.5033	0.49274	1.0391	2
Q9NP81	Serine--tRNA ligase, mitochondrial	SARS2	0.50454	0.86209	0.99356	4
A4D1E9	GTP-binding protein 10	GTPBP10	0.50513	0.5652	1.0436	4
P82664	28S ribosomal protein S10, mitochondrial	MRPS10	0.50714	0.50295	1.1355	2
Q8TAQ2	SWI/SNF complex subunit SMARCC2	SMARCC2	0.5081	0.58056	1.0946	3
Q9NWU1	3-oxoacyl-[acyl-carrier-protein] synthase, mitochondrial	OXSM	0.50861	0.6829	1.056	3
Q4VC31	Coiled-coil domain-containing protein 58	CCDC58	0.51318	0.46309	1.119	2
P38919	Eukaryotic initiation factor 4A-III	EIF4A3	0.51454	0.60831	0.9302	5
Q01968	Inositol polyphosphate 5-phosphatase OCRL-1	OCRL	0.51491	0.79021	0.59745	2
P82673	28S ribosomal protein S35, mitochondrial	MRPS35	0.51621	0.59616	1.015	3
Q96T23	Remodeling and spacing factor 1	RSF1	0.51664	0.48812	1.0058	3
P36776	Lon protease homolog, mitochondrial	LONP1	0.52085	0.42616	1.1	27
P49454	Centromere protein F	CENPF	0.52175	0.46875	1.1891	2
O14646	Chromodomain-helicase-DNA-binding protein 1	CHD1	0.5234	0.55757	0.99373	2
O43716	Glutamyl-tRNA(Gln) amidotransferase subunit C, mitochondrial	GATC	0.52709	0.52339	0.9754	2
Q14573	Inositol 1,4,5-trisphosphate receptor type 3	ITPR3	0.52733	0.67362	0.85408	34
Q9BQP7	Uncharacterized protein C20orf72	C20orf72	0.52889	0.58347	1.1021	3
O75414	Nucleoside diphosphate kinase 6	NME6	0.53096	0.56755	0.91693	3
Q96C36	Pyrroline-5-carboxylate reductase 2	PYCR2	0.53264	0.66153	0.85504	6
Q6P087	RNA pseudouridylate synthase domain-containing protein 3	RPUSD3	0.53299	0.62576	1.0019	2
O15118	Niemann-Pick C1 protein	NPC1	0.53353	0.47521	1.2602	2
Q9Y2R9	28S ribosomal protein S7, mitochondrial	MRPS7	0.53562	0.51123	0.9628	6
Q5JTZ9	Alanine--tRNA ligase, mitochondrial	AARS2	0.53726	0.48603	0.9421	12
Q14160	Protein scribble homolog	SCRIB	0.53804	0.5689	1.0202	8
Q8TD30	Alanine aminotransferase 2	GPT2	0.5397	0.76595	0.86076	5
Q9UI43	Putative ribosomal RNA methyltransferase 2	FTSJ2	0.54059	0.53698	1.0207	2
P05121	Plasminogen activator inhibitor 1	SERPINE1	0.54212	0.62256	0.85598	3
Q9Y399	28S ribosomal protein S2, mitochondrial	MRPS2	0.54273	0.60354	1.0051	3
O75879	Glutamyl-tRNA(Gln) amidotransferase subunit B, mitochondrial	PET112	0.54278	0.48488	1.019	5
Q14789	Golgin subfamily B member 1	GOLGB1	0.54279	0.71191	0.97283	17
Q9UKV3	Apoptotic chromatin condensation inducer in the nucleus	ACIN1	0.54302	0.51632	1.0848	2
P38646	Stress-70 protein, mitochondrial	HSPA9	0.54309	0.4959	1.0282	46
Q9H974	Queuine tRNA-ribosyltransferase subunit QTRTD1	QTRTD1	0.54384	0.51685	1.2777	2
P42704	Leucine-rich PPR motif-containing protein, mitochondrial	LRPPRC	0.54395	0.54254	1.0513	74
Q8NCN5	Pyruvate dehydrogenase phosphatase regulatory subunit, mitochondrial	PDPR	0.54487	0.46184	1.1572	18
Q96GW9	Methionine--tRNA ligase, mitochondrial	MARS2	0.54488	0.58351	1.0437	3
Q16822	Phosphoenolpyruvate carboxykinase [GTP], mitochondrial	PCK2	0.54513	0.44761	1.2869	15
A6NHR9	Structural maintenance of chromosomes flexible hinge domain-containing protein 1	SMCHD1	0.5484	0.49908	1.0814	2
Q9NP72	Ras-related protein Rab-18	RAB18	0.55016	0.58594	0.93773	8
Q9UBM7	7-dehydrocholesterol reductase	DHCR7	0.55027	0.41385	1.3094	6
Q6NZI2	Polymerase I and transcript release factor	PTRF	0.55507	1.0799	0.98204	9
O00443	Phosphatidylinositol 4-phosphate 3-kinase C2 domain-containing subunit alpha	PIK3C2A	0.55666	0.68801	0.8762	8
Q9Y3Y2	Chromatin target of PRMT1 protein	CHTOP	0.55803	0.59935	0.95264	2
Q9Y676	28S ribosomal protein S18b, mitochondrial	MRPS18B	0.55929	0.52993	1.0951	4
P50213	Isocitrate dehydrogenase [NAD] subunit alpha, mitochondrial	IDH3A	0.56222	0.63004	1.0446	13
Q9NYK5	39S ribosomal protein L39, mitochondrial	MRPL39	0.56381	0.70608	1.0553	4
Q5JRX3	Presequence protease, mitochondrial	PITRM1	0.56443	0.46462	0.99636	17
Q5TEU4	Probable methyltransferase C20orf7, mitochondrial	C20orf7	0.56621	0.62372	0.99193	2
O75439	Mitochondrial-processing peptidase subunit beta	PMPCB	0.56666	0.64632	0.98298	10
O43824	Putative GTP-binding protein 6	GTPBP6	0.56684	1.0524	0.97665	3
Q07021	Complement component 1 Q subcomponent-binding protein, mitochondrial	C1QBP	0.56853	0.58759	1.032	8
O95881	Thioredoxin domain-containing protein 12	TXNDC12	0.56976	0.62674	0.98942	2
Q8N5N7	39S ribosomal protein L50, mitochondrial	MRPL50	0.56984	0.5743	0.95362	2
Q9NYF8	Bcl-2-associated transcription factor 1	BCLAF1	0.57152	0.59395	1.0037	2
A3KMH1	Uncharacterized protein KIAA0564	KIAA0564	0.57462	0.57521	1.0156	17
Q6NVY1	3-hydroxyisobutyryl-CoA hydrolase, mitochondrial	HIBCH	0.57647	0.69052	0.93101	6
Q99714	3-hydroxyacyl-CoA dehydrogenase type-2	HSD17B10	0.5765	0.62454	0.94156	15
Q9H9J2	39S ribosomal protein L44, mitochondrial	MRPL44	0.57987	0.72413	0.99774	5
Q9Y305	Acyl-coenzyme A thioesterase 9, mitochondrial	ACOT9	0.58192	0.68768	0.9165	13
P49590	Probable histidine--tRNA ligase, mitochondrial	HARS2	0.58341	0.79498	0.91897	5
Q13405	39S ribosomal protein L49, mitochondrial	MRPL49	0.58343	0.58195	0.97742	2
Q9BYD3	39S ribosomal protein L4, mitochondrial	MRPL4	0.58388	0.63587	0.97278	3
Q8NBX0	Saccharopine dehydrogenase-like oxidoreductase	SCCPDH	0.58403	0.5326	1.1097	7
Q5JPH6	Probable glutamate--tRNA ligase, mitochondrial	EARS2	0.58455	0.76595	0.98654	4
O00154	Cytosolic acyl coenzyme A thioester hydrolase	ACOT7	0.58521	0.5421	0.93344	8
P13196	5-aminolevulinate synthase, nonspecific, mitochondrial	ALAS1	0.58548	0.6059	0.92791	2
Q8IZL8	Proline-, glutamic acid- and leucine-rich protein 1	PELP1	0.58606	0.6244	0.97135	2
Q6P4A7	Sideroflexin-4	SFXN4	0.58908	0.61007	0.99733	3
Q969Z0	Protein TBRG4	TBRG4	0.59246	0.61547	0.96846	7
Q08J23	tRNA (cytosine(34)-C(5))-methyltransferase	NSUN2	0.59513	0.56216	1.0256	2
P49411	Elongation factor Tu, mitochondrial	TUFM	0.59555	0.63352	1.0343	21
Q8WWI1	LIM domain only protein 7	LMO7	0.59703	0.48727	1.2525	16
Q9H307	Pinin	PNN	0.59707	0.56591	0.96359	4
Q9UQ35	Serine/arginine repetitive matrix protein 2	SRRM2	0.59717	0.61456	1.0286	14
Q8TEQ6	Gem-associated protein 5	GEMIN5	0.59801	0.52669	1.1325	4
Q86SX6	Glutaredoxin-related protein 5, mitochondrial	GLRX5	0.59816	0.63406	0.91921	2
Q16740	Putative ATP-dependent Clp protease proteolytic subunit, mitochondrial	CLPP	0.60313	0.55043	1.0396	5
Q99715	Collagen alpha-1(XII) chain	COL12A1	0.6037	0.59856	0.84721	3
O75367	Core histone macro-H2A.1	H2AFY	0.60392	0.72369	0.99492	7
Q13435	Splicing factor 3B subunit 2	SF3B2	0.60761	0.64316	0.9506	2
Q14257	Reticulocalbin-2	RCN2	0.60768	0.61977	0.93321	5
Q01650	Large neutral amino acids transporter small subunit 1	SLC7A5	0.60854	0.81727	0.90622	3
A2RRP1	Neuroblastoma-amplified sequence	NBAS	0.60884	0.55295	1.081	2
P84090	Enhancer of rudimentary homolog	ERH	0.61029	0.68615	0.97388	3
Q9H0P0	Cytosolic 5-nucleotidase 3	NT5C3	0.61062	0.88276	0.82598	2
P34897	Serine hydroxymethyltransferase, mitochondrial	SHMT2	0.61067	0.70269	1.0182	15
O00330	Pyruvate dehydrogenase protein X component, mitochondrial	PDHX	0.61099	0.67785	0.9682	9
Q14008	Cytoskeleton-associated protein 5	CKAP5	0.61112	0.7069	0.91408	10
Q92508	Piezo-type mechanosensitive ion channel component 1	PIEZO1	0.61205	0.64699	0.92497	3
Q9BUB7	Transmembrane protein 70, mitochondrial	TMEM70	0.61241	0.63696	0.9724	3
P52948	Nuclear pore complex protein Nup98-Nup96	NUP98	0.61289	0.50397	1.0344	4
Q9NPJ3	Acyl-coenzyme A thioesterase 13	ACOT13	0.6149	0.62455	0.96337	2
Q15758	Neutral amino acid transporter B(0)	SLC1A5	0.61675	0.7222	0.89016	12
Q96I51	Williams-Beuren syndrome chromosomal region 16 protein	WBSCR16	0.6183	0.63031	0.98686	4
O43760	Synaptogyrin-2	SYNGR2	0.62183	0.67803	0.95964	2
Q99798	Aconitate hydratase, mitochondrial	ACO2	0.62189	0.59255	1.0986	27
Q9ULJ8	Neurabin-1	PPP1R9A	0.62226	0.71293	0.92849	6
Q15738	Sterol-4-alpha-carboxylate 3-dehydrogenase, decarboxylating	NSDHL	0.6224	0.73985	1.0996	9
Q8TCS8	Polyribonucleotide nucleotidyltransferase 1, mitochondrial	PNPT1	0.62268	0.59224	1.0481	19
Q8NF91	Nesprin-1	SYNE1	0.62314	0.65225	0.90934	6
Q9HC21	Mitochondrial thiamine pyrophosphate carrier	SLC25A19	0.62319	0.63734	1.0485	3
P07954	Fumarate hydratase, mitochondrial	FH	0.6281	0.6951	1.001	11
Q12931	Heat shock protein 75 kDa, mitochondrial	TRAP1	0.62886	0.55048	0.99781	14
P82663	28S ribosomal protein S25, mitochondrial	MRPS25	0.62965	0.52278	1.0824	3
P40926	Malate dehydrogenase, mitochondrial	MDH2	0.63033	0.66883	1.0534	19
Q15165	Serum paraoxonase/arylesterase 2	PON2	0.63484	0.73195	0.83143	2
P53701	Cytochrome c-type heme lyase	HCCS	0.63665	0.73076	0.90538	9
P52815	39S ribosomal protein L12, mitochondrial	MRPL12	0.63721	0.65323	1.0575	4
Q9BX68	Histidine triad nucleotide-binding protein 2, mitochondrial	HINT2	0.63786	0.62039	1.1051	2
Q9BYN8	28S ribosomal protein S26, mitochondrial	MRPS26	0.64025	0.6244	1.0789	4
Q9UGM6	Tryptophan--tRNA ligase, mitochondrial	WARS2	0.6407	0.6609	1.1202	3
Q9BYD6	39S ribosomal protein L1, mitochondrial	MRPL1	0.64141	0.68023	1.0128	7
Q16540	39S ribosomal protein L23, mitochondrial	MRPL23	0.64233	0.66192	0.91131	2
Q8N1F7	Nuclear pore complex protein Nup93	NUP93	0.64347	0.59522	1.0887	9
Q9UKU7	Isobutyryl-CoA dehydrogenase, mitochondrial	ACAD8	0.64499	0.80385	0.97738	2
Q9Y5M8	Signal recognition particle receptor subunit beta	SRPRB	0.64703	0.73372	0.92485	6
P51114	Fragile X mental retardation syndrome-related protein 1	FXR1	0.64891	0.59364	1.0669	8
O75390	Citrate synthase, mitochondrial	CS	0.64924	0.68984	1.023	16
O00165	HCLS1-associated protein X-1	HAX1	0.64964	0.6993	1.0618	3
P37268	Squalene synthase	FDFT1	0.65017	0.644	1.023	2
P00533	Epidermal growth factor receptor	EGFR	0.65068	0.62969	1.0108	7
P43897	Elongation factor Ts, mitochondrial	TSFM	0.6522	0.66272	1.0042	4
Q15070	Mitochondrial inner membrane protein OXA1L	OXA1L	0.65309	0.74199	0.97998	5
Q9NR30	Nucleolar RNA helicase 2	DDX21	0.65313	0.61008	0.9814	6
Q16762	Thiosulfate sulfurtransferase	TST	0.65376	0.6748	0.961	2
Q13813	Spectrin alpha chain, brain	SPTAN1	0.65441	0.70557	1.0335	48
Q04637	Eukaryotic translation initiation factor 4 gamma 1	EIF4G1	0.65493	0.78696	0.84595	11
Q9Y320	Thioredoxin-related transmembrane protein 2	TMX2	0.65644	0.69315	0.9306	3
P36957	Dihydrolipoyllysine-residue succinyltransferase component of 2-oxoglutarate dehydrogenase complex, mitochondrial	DLST	0.65688	0.7599	0.92636	8
Q96C01	Protein FAM136A	FAM136A	0.66018	0.5981	1.0302	2
P07814	Bifunctional glutamate/proline--tRNA ligase	EPRS	0.66158	0.65447	1.0605	15
Q8N983	39S ribosomal protein L43, mitochondrial	MRPL43	0.66425	0.66001	1.0029	3
P43243	Matrin-3	MATR3	0.6649	0.58566	1.0114	2
P23368	NAD-dependent malic enzyme, mitochondrial	ME2	0.66548	0.55199	1.1228	12
P09110	3-ketoacyl-CoA thiolase, peroxisomal	ACAA1	0.66566	0.58962	1.0385	5
Q9Y3D9	28S ribosomal protein S23, mitochondrial	MRPS23	0.666	0.70504	1.0045	4
P12694	2-oxoisovalerate dehydrogenase subunit alpha, mitochondrial	BCKDHA	0.6669	0.86296	0.91343	3
Q15365	Poly(rC)-binding protein 1	PCBP1	0.66708	0.75809	0.99567	4
Q6IN84	rRNA methyltransferase 1, mitochondrial	MRM1	0.66808	0.69541	1.1438	2
Q15031	Probable leucine--tRNA ligase, mitochondrial	LARS2	0.67124	0.56508	1.1578	9
P82930	28S ribosomal protein S34, mitochondrial	MRPS34	0.67139	0.67112	1.0642	3
O43747	AP-1 complex subunit gamma-1	AP1G1	0.67244	0.76778	0.81655	4
P25325	3-mercaptopyruvate sulfurtransferase	MPST	0.673	0.69147	0.98818	2
Q8NBN7	Retinol dehydrogenase 13	RDH13	0.67327	0.84487	0.95328	2
Q3ZCQ8	Mitochondrial import inner membrane translocase subunit TIM50	TIMM50	0.67374	0.77961	1.0265	10
Q9Y697	Cysteine desulfurase, mitochondrial	NFS1	0.67382	0.55893	1.1425	5
Q92900	Regulator of nonsense transcripts 1	UPF1	0.67423	0.65405	0.99571	6
P22061	Protein-L-isoaspartate(D-aspartate) O-methyltransferase	PCMT1	0.67471	0.65516	0.99303	3
Q9Y512	Sorting and assembly machinery component 50 homolog	SAMM50	0.6752	0.91218	0.98459	12
Q9Y5L4	Mitochondrial import inner membrane translocase subunit Tim13	TIMM13	0.67568	0.66809	1.0056	3
P31327	Carbamoyl-phosphate synthase [ammonia], mitochondrial	CPS1	0.67884	0.47265	1.5358	6
Q9H2W6	39S ribosomal protein L46, mitochondrial	MRPL46	0.68054	0.84175	0.87185	3
Q9NUL7	Probable ATP-dependent RNA helicase DDX28	DDX28	0.68181	0.628	0.9574	8
Q7Z7H8	39S ribosomal protein L10, mitochondrial	MRPL10	0.68292	0.64767	1.0594	3
Q08378	Golgin subfamily A member 3	GOLGA3	0.68339	0.66485	0.95393	3
Q8TAE8	Growth arrest and DNA damage-inducible proteins-interacting protein 1	GADD45GIP1	0.6834	0.71238	0.96971	7
Q969S9	Ribosome-releasing factor 2, mitochondrial	GFM2	0.68412	0.64993	1.0707	5
Q9NRX2	39S ribosomal protein L17, mitochondrial	MRPL17	0.68412	0.69237	0.94389	2
Q9P015	39S ribosomal protein L15, mitochondrial	MRPL15	0.6853	0.74355	0.99158	5
Q14683	Structural maintenance of chromosomes protein 1A	SMC1A	0.68543	0.7705	0.90162	4
Q15390	Mitochondrial fission regulator 1	MTFR1	0.68701	0.81957	1.0181	2
Q00059	Transcription factor A, mitochondrial	TFAM	0.68707	0.6729	1.043	5
Q9Y487	V-type proton ATPase 116 kDa subunit a isoform 2	ATP6V0A2	0.68787	0.70906	0.90901	2
Q16836	Hydroxyacyl-coenzyme A dehydrogenase, mitochondrial	HADH	0.68822	0.72646	1.0054	6
P30519	Heme oxygenase 2	HMOX2	0.68885	0.78548	1.0424	6
O00411	DNA-directed RNA polymerase, mitochondrial	POLRMT	0.69258	0.68058	1.0142	6
Q08257	Quinone oxidoreductase	CRYZ	0.69417	0.93611	0.97895	8
Q9BUN8	Derlin-1	DERL1	0.69433	0.78441	0.98034	3
Q9NVA1	Ubiquinol-cytochrome c reductase complex chaperone CBP3 homolog	UQCC	0.69534	0.76443	0.97335	4
Q9BYD2	39S ribosomal protein L9, mitochondrial	MRPL9	0.69577	0.71169	0.99577	5
O76031	ATP-dependent Clp protease ATP-binding subunit clpX-like, mitochondrial	CLPX	0.69756	0.72656	0.97109	12
Q01082	Spectrin beta chain, brain 1	SPTBN1	0.69807	0.73331	1.0537	37
O94915	Protein furry homolog-like	FRYL	0.69823	0.82116	0.75138	4
Q8WY22	BRI3-binding protein	BRI3BP	0.69836	1.0339	0.65532	2
Q02952	A-kinase anchor protein 12	AKAP12	0.69839	1.2868	0.5284	8
Q92667	A-kinase anchor protein 1, mitochondrial	AKAP1	0.69849	0.72096	1.0122	10
Q12846	Syntaxin-4	STX4	0.6986	0.7752	0.96498	2
P09543	2,3-cyclic-nucleotide 3-phosphodiesterase	CNP	0.69956	0.62123	1.1509	9
Q9NYL9	Tropomodulin-3	TMOD3	0.70048	0.66346	1.0608	4
P49189	4-trimethylaminobutyraldehyde dehydrogenase	ALDH9A1	0.70067	0.797	0.97239	3
Q8NC60	Nitric oxide-associated protein 1	NOA1	0.70067	0.65084	0.95126	8
Q96BW9	Mitochondrial translocator assembly and maintenance protein 41 homolog	TAMM41	0.70206	0.82799	1.0503	3
Q96CS3	FAS-associated factor 2	FAF2	0.70239	0.82317	0.95129	8
P57088	Transmembrane protein 33	TMEM33	0.70265	0.74761	0.97275	2
Q9NVS2	28S ribosomal protein S18a, mitochondrial	MRPS18A	0.7033	0.71153	0.9747	5
P11498	Pyruvate carboxylase, mitochondrial	PC	0.70393	0.69607	0.99557	20
Q96LL9	DnaJ homolog subfamily C member 30	DNAJC30	0.704	0.71964	0.98645	4
Q7L3T8	Probable proline--tRNA ligase, mitochondrial	PARS2	0.70447	0.65623	1.1749	2
P09622	Dihydrolipoyl dehydrogenase, mitochondrial	DLD	0.70457	0.74682	0.99036	16
Q9BVV7	Mitochondrial import inner membrane translocase subunit Tim21	TIMM21	0.70659	0.64326	1.0715	2
Q9NX20	39S ribosomal protein L16, mitochondrial	MRPL16	0.70812	0.73928	1.0117	3
Q13573	SNW domain-containing protein 1	SNW1	0.70969	0.74924	0.94638	2
P82921	28S ribosomal protein S21, mitochondrial	MRPS21	0.70974	0.7135	1.0221	2
Q9NR28	Diablo homolog, mitochondrial	DIABLO	0.71053	0.7069	1.02	5
P49406	39S ribosomal protein L19, mitochondrial	MRPL19	0.71244	0.71148	0.97584	6
Q9HA77	Probable cysteine--tRNA ligase, mitochondrial	CARS2	0.71347	0.62833	1.0036	3
P82914	28S ribosomal protein S15, mitochondrial	MRPS15	0.71513	0.68258	1.0149	4
P53597	Succinyl-CoA ligase [ADP/GDP-forming] subunit alpha, mitochondrial	SUCLG1	0.7183	0.70865	1.0441	3
Q15388	Mitochondrial import receptor subunit TOM20 homolog	TOMM20	0.71947	0.7204	0.98714	2
Q8N2A8	Mitochondrial cardiolipin hydrolase	PLD6	0.71952	0.74481	1.0108	2
Q9Y490	Talin-1	TLN1	0.72065	0.80376	0.9143	17
P82912	28S ribosomal protein S11, mitochondrial	MRPS11	0.72227	0.57003	1.0134	2
O94905	Erlin-2	ERLIN2	0.72272	0.75362	1.0591	2
P22570	NADPH:adrenodoxin oxidoreductase, mitochondrial	FDXR	0.72435	0.82987	0.92614	7
Q9Y3B7	39S ribosomal protein L11, mitochondrial	MRPL11	0.72507	0.74713	0.98144	6
Q9Y375	Complex I intermediate-associated protein 30, mitochondrial	NDUFAF1	0.72519	0.72828	1.0055	2
Q9NWU5	39S ribosomal protein L22, mitochondrial	MRPL22	0.72716	0.70403	1.0088	4
P11177	Pyruvate dehydrogenase E1 component subunit beta, mitochondrial	PDHB	0.72717	0.85234	1.0759	13
P50440	Glycine amidinotransferase, mitochondrial	GATM	0.72942	0.79691	0.93706	5
O60518	Ran-binding protein 6	RANBP6	0.72943	0.80918	0.90944	14
Q08211	ATP-dependent RNA helicase A	DHX9	0.73004	0.85003	0.93331	13
Q9UMS0	NFU1 iron-sulfur cluster scaffold homolog, mitochondrial	NFU1	0.73047	0.64737	1.0789	3
Q9NP92	28S ribosomal protein S30, mitochondrial	MRPS30	0.73135	0.66865	1.0104	7
Q15393	Splicing factor 3B subunit 3	SF3B3	0.73503	0.96725	0.96581	10
P23786	Carnitine O-palmitoyltransferase 2, mitochondrial	CPT2	0.73525	0.74976	1.0441	11
Q96EL3	39S ribosomal protein L53, mitochondrial	MRPL53	0.73712	0.73814	1.0003	2
Q8N5M1	ATP synthase mitochondrial F1 complex assembly factor 2	ATPAF2	0.73717	0.70488	1.0925	6
P08107	Heat shock 70 kDa protein 1A/1B	HSPA1A	0.73746	0.74872	0.86749	3
Q5T160	Probable arginine--tRNA ligase, mitochondrial	RARS2	0.74115	0.79275	0.9752	8
Q9HD33	39S ribosomal protein L47, mitochondrial	MRPL47	0.74164	0.7492	1.0135	4
Q9BXS5	AP-1 complex subunit mu-1	AP1M1	0.74331	1.0251	0.7846	2
Q02318	Sterol 26-hydroxylase, mitochondrial	CYP27A1	0.74434	1.2424	1.0712	4
Q9NSE4	Isoleucine--tRNA ligase, mitochondrial	IARS2	0.74535	0.624	1.0484	20
Q96B49	Mitochondrial import receptor subunit TOM6 homolog	TOMM6	0.74711	0.82062	0.88252	2
P30084	Enoyl-CoA hydratase, mitochondrial	ECHS1	0.74715	0.75845	1.0039	10
Q9BRJ2	39S ribosomal protein L45, mitochondrial	MRPL45	0.74851	0.77608	1.0291	4
P45954	Short/branched chain specific acyl-CoA dehydrogenase, mitochondrial	ACADSB	0.74921	0.93922	0.98492	6
Q96A33	Coiled-coil domain-containing protein 47	CCDC47	0.74925	0.85893	0.95484	15
O75127	Pentatricopeptide repeat-containing protein 1	PTCD1	0.74984	0.63572	0.96543	2
Q7Z7K0	COX assembly mitochondrial protein homolog	CMC1	0.75024	0.81212	0.92135	2
Q9NZ45	CDGSH iron-sulfur domain-containing protein 1	CISD1	0.75136	0.66011	1.1612	2
Q9NPH0	Lysophosphatidic acid phosphatase type 6	ACP6	0.7514	0.79248	0.93897	2
Q14197	Peptidyl-tRNA hydrolase ICT1, mitochondrial	ICT1	0.7517	0.72233	1.0316	5
O15439	Multidrug resistance-associated protein 4	ABCC4	0.75171	0.78537	0.957	3
P46060	Ran GTPase-activating protein 1	RANGAP1	0.75252	0.80945	1.0633	3
Q9UBV2	Protein sel-1 homolog 1	SEL1L	0.75252	0.67973	1.0808	6
O15258	Protein RER1	RER1	0.75309	0.86854	0.92646	3
Q9Y5S9	RNA-binding protein 8A	RBM8A	0.75337	0.86013	0.90653	2
Q9H2U2	Inorganic pyrophosphatase 2, mitochondrial	PPA2	0.75586	0.74513	1.0346	5
P55769	NHP2-like protein 1	NHP2L1	0.75605	1.0205	0.73649	2
O14656	Torsin-1A	TOR1A	0.75624	0.97069	0.93947	2
P49821	NADH dehydrogenase [ubiquinone] flavoprotein 1, mitochondrial	NDUFV1	0.75821	1.0053	0.96167	13
O15270	Serine palmitoyltransferase 2	SPTLC2	0.75984	0.6683	0.99098	2
Q9NUB1	Acetyl-coenzyme A synthetase 2-like, mitochondrial	ACSS1	0.76213	0.79939	0.85186	3
Q9NS69	Mitochondrial import receptor subunit TOM22 homolog	TOMM22	0.76345	0.74769	1.0113	5
P21953	2-oxoisovalerate dehydrogenase subunit beta, mitochondrial	BCKDHB	0.76355	0.84816	0.92921	2
Q96EY8	Cob(I)yrinic acid a,c-diamide adenosyltransferase, mitochondrial	MMAB	0.76375	0.66557	1.1448	2
P08754	Guanine nucleotide-binding protein G(k) subunit alpha	GNAI3	0.76452	1.0235	0.87227	4
Q9BW92	Threonine--tRNA ligase, mitochondrial	TARS2	0.76477	0.71044	1.0876	9
P54886	Delta-1-pyrroline-5-carboxylate synthase	ALDH18A1	0.76639	0.8893	0.90266	29
O95299	NADH dehydrogenase [ubiquinone] 1 alpha subcomplex subunit 10, mitochondrial	NDUFA10	0.76702	0.94072	0.96601	10
Q9BW60	Elongation of very long chain fatty acids protein 1	ELOVL1	0.76749	0.81144	1.0077	3
P82675	28S ribosomal protein S5, mitochondrial	MRPS5	0.76765	0.85083	1.0536	4
Q8IWA4	Mitofusin-1	MFN1	0.76767	0.89894	0.87658	12
P36551	Coproporphyrinogen-III oxidase, mitochondrial	CPOX	0.77398	0.73485	1.1104	8
P78406	mRNA export factor	RAE1	0.77526	0.81691	1.1097	2
Q9P035	3-hydroxyacyl-CoA dehydratase 3	PTPLAD1	0.7763	0.79277	0.95888	7
Q86V48	Leucine zipper protein 1	LUZP1	0.77941	0.86256	0.9409	9
Q5HYI7	Metaxin-3	MTX3	0.77973	0.67269	1.083	3
Q8TCT9	Minor histocompatibility antigen H13	HM13	0.78001	0.89663	0.91779	5
P62140	Serine/threonine-protein phosphatase PP1-beta catalytic subunit	PPP1CB	0.78002	1.2367	0.84922	2
Q96E11	Ribosome-recycling factor, mitochondrial	MRRF	0.781	0.82713	0.93303	6
O60264	SWI/SNF-related matrix-associated actin-dependent regulator of chromatin subfamily A member 5	SMARCA5	0.78223	0.87938	0.94707	11
Q8N5K1	CDGSH iron-sulfur domain-containing protein 2	CISD2	0.78245	0.67782	1.0851	2
Q15836	Vesicle-associated membrane protein 3	VAMP3	0.78468	0.80233	0.9831	2
Q96A35	39S ribosomal protein L24, mitochondrial	MRPL24	0.78615	0.8127	0.94104	3
P25705	ATP synthase subunit alpha, mitochondrial	ATP5A1	0.78698	0.92572	1.0691	28
P54819	Adenylate kinase 2, mitochondrial	AK2	0.7906	0.80733	0.97624	7
P54709	Sodium/potassium-transporting ATPase subunit beta-3	ATP1B3	0.79133	0.8175	0.93232	3
O75608	Acyl-protein thioesterase 1	LYPLA1	0.79252	0.82813	0.9472	3
Q8WWV3	Reticulon-4-interacting protein 1, mitochondrial	RTN4IP1	0.7955	0.86229	1.0773	2
Q7Z2W9	39S ribosomal protein L21, mitochondrial	MRPL21	0.79633	0.78479	0.97918	3
P29317	Ephrin type-A receptor 2	EPHA2	0.79636	0.64062	1.1369	10
Q9NZM1	Myoferlin	MYOF	0.79662	0.82743	1.0061	81
P51649	Succinate-semialdehyde dehydrogenase, mitochondrial	ALDH5A1	0.79824	1.0526	0.86252	4
P49257	Protein ERGIC-53	LMAN1	0.79832	0.76105	1.2453	2
Q14980	Nuclear mitotic apparatus protein 1	NUMA1	0.80173	0.70206	1.167	4
O43143	Putative pre-mRNA-splicing factor ATP-dependent RNA helicase DHX15	DHX15	0.80187	0.73548	1.0774	6
Q15084	Protein disulfide-isomerase A6	PDIA6	0.80298	1.0901	1.0123	12
P10515	Dihydrolipoyllysine-residue acetyltransferase component of pyruvate dehydrogenase complex, mitochondrial	DLAT	0.80311	0.71257	1.1201	12
Q14974	Importin subunit beta-1	KPNB1	0.80346	0.73391	1.0487	16
Q9NVV4	Poly(A) RNA polymerase, mitochondrial	MTPAP	0.80404	0.76887	1.0066	7
Q12769	Nuclear pore complex protein Nup160	NUP160	0.8054	0.98304	1.1326	3
O75165	DnaJ homolog subfamily C member 13	DNAJC13	0.80677	0.75726	1.1433	15
Q8IXM3	39S ribosomal protein L41, mitochondrial	MRPL41	0.80711	0.82533	1.0322	3
Q9NUJ1	Abhydrolase domain-containing protein 10, mitochondrial	ABHD10	0.80748	0.6902	1.2033	3
Q15436	Protein transport protein Sec23A	SEC23A	0.80796	0.96679	0.82661	3
O95477	ATP-binding cassette sub-family A member 1	ABCA1	0.81106	1.0595	0.84783	2
P50402	Emerin	EMD	0.81118	0.96555	0.86848	6
Q9UBQ7	Glyoxylate reductase/hydroxypyruvate reductase	GRHPR	0.81126	0.97358	0.97056	3
Q9Y6N5	Sulfide:quinone oxidoreductase, mitochondrial	SQRDL	0.8133	0.96631	0.8793	17
P26440	Isovaleryl-CoA dehydrogenase, mitochondrial	IVD	0.81335	0.93474	1.0828	6
Q8WWC4	Uncharacterized protein C2orf47, mitochondrial	C2orf47	0.81338	0.81121	1.0434	3
O95208	Epsin-2	EPN2	0.81532	0.71801	0.73985	2
Q02880	DNA topoisomerase 2-beta	TOP2B	0.81543	0.79186	1.0058	4
Q9H3K2	Growth hormone-inducible transmembrane protein	GHITM	0.81639	0.98782	0.89288	4
Q8NBU5	ATPase family AAA domain-containing protein 1	ATAD1	0.81672	0.82626	1.1258	9
O94973	AP-2 complex subunit alpha-2	AP2A2	0.81719	0.7456	1.0589	11
Q8IYB3	Serine/arginine repetitive matrix protein 1	SRRM1	0.81763	1.0103	0.89292	3
Q9NYU2	UDP-glucose:glycoprotein glucosyltransferase 1	UGGT1	0.82017	0.85251	1.0386	19
P10606	Cytochrome c oxidase subunit 5B, mitochondrial	COX5B	0.82076	0.82937	0.99841	2
Q92820	Gamma-glutamyl hydrolase	GGH	0.82091	0.9833	0.96119	2
P48735	Isocitrate dehydrogenase [NADP], mitochondrial	IDH2	0.82098	0.96028	0.94352	14
Q13637	Ras-related protein Rab-32	RAB32	0.82151	0.68933	1.2295	3
Q9BYD1	39S ribosomal protein L13, mitochondrial	MRPL13	0.82205	0.85388	0.98593	5
O75306	NADH dehydrogenase [ubiquinone] iron-sulfur protein 2, mitochondrial	NDUFS2	0.8237	0.87172	1.0171	12
Q9P032	NADH dehydrogenase [ubiquinone] 1 alpha subcomplex assembly factor 4	NDUFAF4	0.82383	0.86126	0.96451	6
Q8WW59	SPRY domain-containing protein 4	SPRYD4	0.82488	0.75772	1.1029	4
P37198	Nuclear pore glycoprotein p62	NUP62	0.82515	0.69239	1.277	2
Q96EY7	Pentatricopeptide repeat-containing protein 3, mitochondrial	PTCD3	0.82832	0.76344	1.0339	7
P20674	Cytochrome c oxidase subunit 5A, mitochondrial	COX5A	0.82865	0.82482	1.0106	3
Q5H8A4	GPI ethanolamine phosphate transferase 2	PIGG	0.83079	1.0034	0.99626	2
Q9C0E8	Protein lunapark	LNP	0.83208	1.5362	0.95009	2
Q8NFV4	Abhydrolase domain-containing protein 11	ABHD11	0.83297	0.99759	0.85343	2
P22033	Methylmalonyl-CoA mutase, mitochondrial	MUT	0.83319	0.89764	0.92144	13
P13073	Cytochrome c oxidase subunit 4 isoform 1, mitochondrial	COX4I1	0.83488	0.82204	1.0127	5
Q9NWS8	Required for meiotic nuclear division protein 1 homolog	RMND1	0.83511	0.85951	0.9826	3
Q14151	Scaffold attachment factor B2	SAFB2	0.83571	0.80669	1.009	2
O75208	Ubiquinone biosynthesis protein COQ9, mitochondrial	COQ9	0.83723	0.84568	1.0473	2
P55084	Trifunctional enzyme subunit beta, mitochondrial	HADHB	0.8378	0.82201	1.0702	21
O95202	LETM1 and EF-hand domain-containing protein 1, mitochondrial	LETM1	0.83844	0.92448	0.95738	28
P31689	DnaJ homolog subfamily A member 1	DNAJA1	0.83879	0.92504	0.92622	3
Q9NTX5	Ethylmalonyl-CoA decarboxylase	ECHDC1	0.83955	0.94378	0.94804	4
Q04656	Copper-transporting ATPase 1	ATP7A	0.84	0.95579	0.84388	4
O75880	Protein SCO1 homolog, mitochondrial	SCO1	0.84211	0.98076	1.0292	2
Q5VT06	Centrosome-associated protein 350	CEP350	0.84212	0.51576	1.4169	2
P08195	4F2 cell-surface antigen heavy chain	SLC3A2	0.84364	0.92931	0.97976	20
Q9HCC0	Methylcrotonoyl-CoA carboxylase beta chain, mitochondrial	MCCC2	0.84515	0.94601	1.0143	13
O14653	Golgi SNAP receptor complex member 2	GOSR2	0.84555	0.98946	0.86824	3
Q5JTV8	Torsin-1A-interacting protein 1	TOR1AIP1	0.84795	0.67199	1.0474	5
Q8WXH0	Nesprin-2	SYNE2	0.85032	0.88014	0.97683	2
Q8NHP6	Motile sperm domain-containing protein 2	MOSPD2	0.85142	0.59224	1.0695	3
O95169	NADH dehydrogenase [ubiquinone] 1 beta subcomplex subunit 8, mitochondrial	NDUFB8	0.85168	0.88428	1.0067	4
P16435	NADPH--cytochrome P450 reductase	POR	0.85516	0.71859	0.97545	13
P62820	Ras-related protein Rab-1A	RAB1A	0.85532	0.87618	1.0146	6
Q16795	NADH dehydrogenase [ubiquinone] 1 alpha subcomplex subunit 9, mitochondrial	NDUFA9	0.85554	1.0471	0.95307	7
Q6YN16	Hydroxysteroid dehydrogenase-like protein 2	HSDL2	0.85697	0.88623	1.0879	6
Q6KCM7	Calcium-binding mitochondrial carrier protein SCaMC-2	SLC25A25	0.85776	1.1592	0.90292	7
O60313	Dynamin-like 120 kDa protein, mitochondrial	OPA1	0.85852	0.89837	0.9917	37
P51970	NADH dehydrogenase [ubiquinone] 1 alpha subcomplex subunit 8	NDUFA8	0.85866	0.90626	1.003	4
O94826	Mitochondrial import receptor subunit TOM70	TOMM70A	0.85868	0.86736	1.0292	22
Q96CU9	FAD-dependent oxidoreductase domain-containing protein 1	FOXRED1	0.86156	0.83123	0.96055	3
P21912	Succinate dehydrogenase [ubiquinone] iron-sulfur subunit, mitochondrial	SDHB	0.86185	0.88671	1.0122	6
O00483	NADH dehydrogenase [ubiquinone] 1 alpha subcomplex subunit 4	NDUFA4	0.86191	0.84445	0.99407	4
Q969H8	UPF0556 protein C19orf10	C19orf10	0.8647	0.93765	0.98095	3
Q53H82	Beta-lactamase-like protein 2	LACTB2	0.86481	0.81182	1.1206	2
Q9NVI7	ATPase family AAA domain-containing protein 3A	ATAD3A	0.86539	0.89203	0.99064	9
Q92538	Golgi-specific brefeldin A-resistance guanine nucleotide exchange factor 1	GBF1	0.8662	1.1016	0.78091	7
Q99442	Translocation protein SEC62	SEC62	0.8664	0.92128	1.0539	4
Q9P0L0	Vesicle-associated membrane protein-associated protein A	VAPA	0.86704	1.0056	1.0107	3
Q9Y3D7	Mitochondrial import inner membrane translocase subunit TIM16	PAM16	0.86763	0.8815	0.97915	3
Q9Y2R0	Coiled-coil domain-containing protein 56	CCDC56	0.86783	0.89255	0.98859	4
O43264	Centromere/kinetochore protein zw10 homolog	ZW10	0.8685	0.7257	1.1258	3
P13804	Electron transfer flavoprotein subunit alpha, mitochondrial	ETFA	0.87004	0.90066	1.0162	14
Q9Y2W1	Thyroid hormone receptor-associated protein 3	THRAP3	0.87064	0.853	1.1006	5
P55145	Mesencephalic astrocyte-derived neurotrophic factor	MANF	0.87154	0.84513	1.0303	2
Q14152	Eukaryotic translation initiation factor 3 subunit A	EIF3A	0.87156	0.90551	0.97374	6
Q96RT1	Protein LAP2	ERBB2IP	0.87339	0.94912	1.0022	9
P78527	DNA-dependent protein kinase catalytic subunit	PRKDC	0.87435	0.83655	1.0294	98
P55196	Afadin	MLLT4	0.87476	0.86093	0.95769	5
Q12981	Vesicle transport protein SEC20	BNIP1	0.87549	0.91475	0.99465	3
P33316	Deoxyuridine 5-triphosphate nucleotidohydrolase, mitochondrial	DUT	0.87593	0.74092	1.2121	5
P35232	Prohibitin	PHB	0.87768	0.95795	0.96222	16
Q99497	Protein DJ-1	PARK7	0.87941	0.89431	0.98694	5
Q8IYU8	EF-hand domain-containing family member A1	EFHA1	0.87966	1.04	0.9531	5
P20339	Ras-related protein Rab-5A	RAB5A	0.88071	0.98736	0.90604	4
Q9UM00	Transmembrane and coiled-coil domain-containing protein 1	TMCO1	0.8823	0.90196	1.0146	2
Q9H0U6	39S ribosomal protein L18, mitochondrial	MRPL18	0.88314	0.84147	1.0492	2
Q9UDR5	Alpha-aminoadipic semialdehyde synthase, mitochondrial	AASS	0.88368	0.95714	1.0148	8
Q15424	Scaffold attachment factor B1	SAFB	0.8854	0.81657	1.0599	3
P17152	Transmembrane protein 11, mitochondrial	TMEM11	0.88551	0.84459	0.97625	2
O95292	Vesicle-associated membrane protein-associated protein B/C	VAPB	0.88616	0.91839	0.94707	5
P28370	Probable global transcription activator SNF2L1	SMARCA1	0.88626	0.81674	1.0658	2
P45880	Voltage-dependent anion-selective channel protein 2	VDAC2	0.88675	0.91854	1.0214	18
O94925	Glutaminase kidney isoform, mitochondrial	GLS	0.88745	0.70582	1.3164	19
P54098	DNA polymerase subunit gamma-1	POLG	0.88754	0.85267	0.9527	6
Q14667	UPF0378 protein KIAA0100	KIAA0100	0.88838	1.0065	0.87022	2
Q6P1L8	39S ribosomal protein L14, mitochondrial	MRPL14	0.88931	0.99736	0.86363	2
P09669	Cytochrome c oxidase subunit 6C	COX6C	0.88945	0.88956	1.0443	3
Q9BU61	NADH dehydrogenase [ubiquinone] 1 alpha subcomplex assembly factor 3	NDUFAF3	0.89026	0.86041	0.96309	3
O75489	NADH dehydrogenase [ubiquinone] iron-sulfur protein 3, mitochondrial	NDUFS3	0.89067	0.90783	1.0009	12
P63010	AP-2 complex subunit beta	AP2B1	0.8948	0.81012	0.97216	9
P23919	Thymidylate kinase	DTYMK	0.89644	0.80622	1.1187	2
Q5HYI8	Rab-like protein 3	RABL3	0.89752	1.056	0.95075	3
P02786	Transferrin receptor protein 1;Transferrin receptor protein 1, serum form	TFRC	0.89924	0.87329	0.98818	27
Q09666	Neuroblast differentiation-associated protein AHNAK	AHNAK	0.89926	0.91746	1.0116	48
P31930	Cytochrome b-c1 complex subunit 1, mitochondrial	UQCRC1	0.89996	0.92747	1.0536	15
Q5T9A4	ATPase family AAA domain-containing protein 3B	ATAD3B	0.90058	0.88644	0.9374	6
O75694	Nuclear pore complex protein Nup155	NUP155	0.90291	0.91616	1.016	8
P80303	Nucleobindin-2	NUCB2	0.90364	1.0287	1.0612	2
P61019	Ras-related protein Rab-2A	RAB2A	0.90411	0.81817	0.9796	2
P22695	Cytochrome b-c1 complex subunit 2, mitochondrial	UQCRC2	0.90528	0.86893	1.0702	16
Q9UI09	NADH dehydrogenase [ubiquinone] 1 alpha subcomplex subunit 12	NDUFA12	0.90596	0.93085	0.92751	2
Q9P0J0	NADH dehydrogenase [ubiquinone] 1 alpha subcomplex subunit 13	NDUFA13	0.90611	0.8836	0.97903	6
P23434	Glycine cleavage system H protein, mitochondrial	GCSH	0.90977	0.78852	1.0703	2
Q07157	Tight junction protein ZO-1	TJP1	0.91003	0.82764	1.0194	4
P14854	Cytochrome c oxidase subunit 6B1	COX6B1	0.91066	0.85809	1.0155	2
P30044	Peroxiredoxin-5, mitochondrial	PRDX5	0.9115	0.83431	1.0488	7
Q96RQ3	Methylcrotonoyl-CoA carboxylase subunit alpha, mitochondrial	MCCC1	0.91181	0.90514	1.0307	8
O14828	Secretory carrier-associated membrane protein 3	SCAMP3	0.91277	1.0914	0.9114	4
O75027	ATP-binding cassette sub-family B member 7, mitochondrial	ABCB7	0.91301	0.88495	1.053	5
Q15029	116 kDa U5 small nuclear ribonucleoprotein component	EFTUD2	0.91327	0.77383	1.0316	5
Q9Y679	Ancient ubiquitous protein 1	AUP1	0.91362	1.0191	1.0709	3
Q96AB3	Isochorismatase domain-containing protein 2, mitochondrial	ISOC2	0.91553	0.88626	0.9764	3
O75431	Metaxin-2	MTX2	0.91581	0.86473	1.051	5
P11021	78 kDa glucose-regulated protein	HSPA5	0.91691	0.88483	0.95194	39
Q9BQG0	Myb-binding protein 1A	MYBBP1A	0.91703	0.96285	0.95226	2
Q16563	Synaptophysin-like protein 1	SYPL1	0.91775	1.1131	1.0414	2
P30048	Thioredoxin-dependent peroxide reductase, mitochondrial	PRDX3	0.91776	0.84258	1.082	8
Q7Z417	Nuclear fragile X mental retardation-interacting protein 2	NUFIP2	0.91855	0.69045	1.4474	5
O75251	NADH dehydrogenase [ubiquinone] iron-sulfur protein 7, mitochondrial	NDUFS7	0.91881	0.90413	0.99178	3
O95571	Protein ETHE1, mitochondrial	ETHE1	0.91896	0.96835	0.99266	3
Q99567	Nuclear pore complex protein Nup88	NUP88	0.91916	0.95503	0.8936	5
P40939	Trifunctional enzyme subunit alpha, mitochondrial	HADHA	0.91922	0.84627	1.1044	30
Q9NVV0	Trimeric intracellular cation channel type B	TMEM38B	0.91984	0.89032	1.0029	3
Q96DA6	Mitochondrial import inner membrane translocase subunit TIM14	DNAJC19	0.92034	1.0177	0.90686	2
O60763	General vesicular transport factor p115	USO1	0.92049	0.86944	0.93217	2
P42166	Lamina-associated polypeptide 2, isoform alpha	TMPO	0.92219	0.81416	1.0985	4
Q9NX63	Coiled-coil-helix-coiled-coil-helix domain-containing protein 3, mitochondrial	CHCHD3	0.92237	0.92121	1.0652	10
Q9HBH1	Peptide deformylase, mitochondrial	PDF	0.92239	0.99937	1.0296	3
Q00341	Vigilin	HDLBP	0.92301	1.5666	0.77747	3
P55072	Transitional endoplasmic reticulum ATPase	VCP	0.9235	1.0146	0.89438	24
Q8NFQ8	Torsin-1A-interacting protein 2	TOR1AIP2	0.9255	1.0997	0.9246	4
Q9Y6M9	NADH dehydrogenase [ubiquinone] 1 beta subcomplex subunit 9	NDUFB9	0.92885	0.94101	0.99293	6
Q99623	Prohibitin-2	PHB2	0.92918	0.97823	0.98377	22
O95831	Apoptosis-inducing factor 1, mitochondrial	AIFM1	0.92952	0.9174	1.0226	21
Q9Y5J6	Mitochondrial import inner membrane translocase subunit Tim9 B	FXC1	0.93076	0.85724	1.0421	2
P04179	Superoxide dismutase [Mn], mitochondrial	SOD2	0.93085	0.8441	1.1003	7
P07942	Laminin subunit beta-1	LAMB1	0.93166	0.79771	1.08	4
Q96N67	Dedicator of cytokinesis protein 7	DOCK7	0.93298	0.77049	1.2252	13
Q14517	Protocadherin Fat 1	FAT1	0.93403	0.78182	1.1628	4
Q8WWM7	Ataxin-2-like protein	ATXN2L	0.93442	0.69109	1.3492	7
Q9NZJ7	Mitochondrial carrier homolog 1	MTCH1	0.93538	1.3257	0.97412	5
Q96IX5	Up-regulated during skeletal muscle growth protein 5	USMG5	0.93567	0.89196	1.0108	2
P43155	Carnitine O-acetyltransferase	CRAT	0.93625	1.0089	0.88865	14
Q02338	D-beta-hydroxybutyrate dehydrogenase, mitochondrial	BDH1	0.93743	1.2192	0.857	2
P38117	Electron transfer flavoprotein subunit beta	ETFB	0.93869	0.96171	1.0016	9
P61106	Ras-related protein Rab-14	RAB14	0.93977	1.0169	0.98202	9
O95168	NADH dehydrogenase [ubiquinone] 1 beta subcomplex subunit 4	NDUFB4	0.94095	0.92894	0.99452	2
Q9UNE7	E3 ubiquitin-protein ligase CHIP	STUB1	0.94283	1.1287	0.87555	2
P12236	ADP/ATP translocase 3	SLC25A6	0.94562	0.92248	1.0548	8
Q9UL25	Ras-related protein Rab-21	RAB21	0.94744	0.92585	1.0082	7
P36542	ATP synthase subunit gamma, mitochondrial	ATP5C1	0.94756	0.90235	1.084	9
P51149	Ras-related protein Rab-7a	RAB7A	0.94909	0.96208	1.0159	11
Q9BPX6	Calcium uptake protein 1, mitochondrial	MICU1	0.95052	1.0995	0.89646	6
Q9H0R6	Glutamyl-tRNA(Gln) amidotransferase subunit A, mitochondrial	QRSL1	0.95066	0.86967	1.0425	5
P17568	NADH dehydrogenase [ubiquinone] 1 beta subcomplex subunit 7	NDUFB7	0.95235	0.95249	0.99804	3
P50336	Protoporphyrinogen oxidase	PPOX	0.95379	1.1364	0.85725	3
P05165	Propionyl-CoA carboxylase alpha chain, mitochondrial	PCCA	0.95684	0.96624	0.97784	3
Q7Z3B4	Nucleoporin p54	NUP54	0.9582	0.78941	1.1182	2
P30049	ATP synthase subunit delta, mitochondrial	ATP5D	0.95951	0.88905	1.0461	2
O43676	NADH dehydrogenase [ubiquinone] 1 beta subcomplex subunit 3	NDUFB3	0.96014	0.97875	0.94198	2
O95139	NADH dehydrogenase [ubiquinone] 1 beta subcomplex subunit 6	NDUFB6	0.96333	0.96541	0.98599	3
P15924	Desmoplakin	DSP	0.96451	0.99457	0.97679	2
Q4G176	Acyl-CoA synthetase family member 3, mitochondrial	ACSF3	0.96629	0.8461	1.035	2
Q96CW1	AP-2 complex subunit mu	AP2M1	0.96639	1.2477	0.97561	6
P62277	40S ribosomal protein S13	RPS13	0.96899	1.142	0.81913	3
P50148	Guanine nucleotide-binding protein G(q) subunit alpha	GNAQ	0.96915	1.043	0.99642	2
P61247	40S ribosomal protein S3a	RPS3A	0.97111	1.0503	1.003	2
O15260	Surfeit locus protein 4	SURF4	0.97346	0.96377	0.92179	3
P19404	NADH dehydrogenase [ubiquinone] flavoprotein 2, mitochondrial	NDUFV2	0.97349	1.0565	0.98258	8
P61009	Signal peptidase complex subunit 3	SPCS3	0.97498	1.0687	0.9181	2
P56556	NADH dehydrogenase [ubiquinone] 1 alpha subcomplex subunit 6	NDUFA6	0.97612	1.0194	0.84602	2
Q9H7Z7	Prostaglandin E synthase 2	PTGES2	0.97657	0.91918	1.1218	4
Q96HS1	Serine/threonine-protein phosphatase PGAM5, mitochondrial	PGAM5	0.97677	1.1537	0.86497	5
Q6PIU2	Neutral cholesterol ester hydrolase 1	NCEH1	0.97771	0.97606	1.0057	9
Q53H12	Acylglycerol kinase, mitochondrial	AGK	0.97786	1.076	1.0408	16
P31040	Succinate dehydrogenase [ubiquinone] flavoprotein subunit, mitochondrial	SDHA	0.97975	0.93151	1.0761	16
P19367	Hexokinase-1	HK1	0.97993	0.96047	0.94968	27
Q9H061	Transmembrane protein 126A	TMEM126A	0.98305	1.0547	1.0028	4
Q96DB5	Regulator of microtubule dynamics protein 1	FAM82B	0.98404	1.0089	0.95708	5
P05141	ADP/ATP translocase 2	SLC25A5	0.98458	0.9826	1.065	8
Q16891	Mitochondrial inner membrane protein	IMMT	0.98576	0.95905	1.0967	36
Q9H7F0	Probable cation-transporting ATPase 13A3	ATP13A3	0.98664	1.0183	0.96877	2
Q15006	Tetratricopeptide repeat protein 35	TTC35	0.98765	0.91434	1.0435	3
P61421	V-type proton ATPase subunit d 1	ATP6V0D1	0.98784	1.1883	0.93102	4
Q3MHD2	Protein LSM12 homolog	LSM12	0.99081	0.78389	1.2379	3
Q8TBP6	Solute carrier family 25 member 40	SLC25A40	0.99338	0.99681	1.0511	4
O14949	Cytochrome b-c1 complex subunit 8	UQCRQ	0.99353	0.95839	1.0114	2
Q9BUR5	Apolipoprotein O	APOO	0.99405	0.987	1.0238	3
O43678	NADH dehydrogenase [ubiquinone] 1 alpha subcomplex subunit 2	NDUFA2	0.99455	1.0687	0.91064	2
Q7Z406	Myosin-14	MYH14	0.99644	0.98365	1.0757	3
Q7Z4W1	L-xylulose reductase	DCXR	0.99663	0.89872	1.0955	6
P61619	Protein transport protein Sec61 subunit alpha isoform 1	SEC61A1	0.99683	1.0408	1.0001	3
P56134	ATP synthase subunit f, mitochondrial	ATP5J2	0.99742	0.96953	1.0191	4
Q9Y2C4	Nuclease EXOG, mitochondrial	EXOG	0.99895	1.0637	1.1453	2
Q9BVC6	Transmembrane protein 109	TMEM109	1	0.8928	1.1293	2
P47985	Cytochrome b-c1 complex subunit Rieske, mitochondrial	UQCRFS1	1.0006	0.9725	1.0706	2
Q16134	Electron transfer flavoprotein-ubiquinone oxidoreductase, mitochondrial	ETFDH	1.0015	0.9507	1.063	5
O43920	NADH dehydrogenase [ubiquinone] iron-sulfur protein 5	NDUFS5	1.0033	1.0019	0.94392	3
P14927	Cytochrome b-c1 complex subunit 7	UQCRB	1.0034	0.97434	1.0367	5
O43674	NADH dehydrogenase [ubiquinone] 1 beta subcomplex subunit 5, mitochondrial	NDUFB5	1.0037	1.0175	0.98111	5
Q32P28	Prolyl 3-hydroxylase 1	LEPRE1	1.0037	1.1389	0.86996	6
O75381	Peroxisomal membrane protein PEX14	PEX14	1.0041	1.1711	1.0215	4
Q8N766	Uncharacterized protein KIAA0090	KIAA0090	1.0053	0.88852	1.0361	7
P35579	Myosin-9	MYH9	1.0054	1.0196	1.0263	111
Q6P1M0	Long-chain fatty acid transport protein 4	SLC27A4	1.0058	1.0314	1.0377	3
P28331	NADH-ubiquinone oxidoreductase 75 kDa subunit, mitochondrial	NDUFS1	1.0086	1.0339	0.97096	26
Q9NPL8	Translocase of inner mitochondrial membrane domain-containing protein 1	TIMMDC1	1.0102	0.88318	1.1512	4
O43181	NADH dehydrogenase [ubiquinone] iron-sulfur protein 4, mitochondrial	NDUFS4	1.0105	1.0172	0.90854	2
P11387	DNA topoisomerase 1	TOP1	1.0106	1.0232	1.0385	7
P24539	ATP synthase subunit b, mitochondrial	ATP5F1	1.0113	0.91934	1.1106	11
Q9NQR4	Omega-amidase NIT2	NIT2	1.0118	1.302	0.82142	3
Q9Y2Z9	Ubiquinone biosynthesis monooxygenase COQ6	COQ6	1.0119	1.0198	0.94656	2
Q15149	Plectin	PLEC	1.0122	1.0051	1.0132	241
P11182	Lipoamide acyltransferase component of branched-chain alpha-keto acid dehydrogenase complex, mitochondrial	DBT	1.0127	0.99196	1.0789	2
O14734	Acyl-coenzyme A thioesterase 8	ACOT8	1.0135	1.3915	0.95278	2
Q14697	Neutral alpha-glucosidase AB	GANAB	1.0169	0.883	0.98281	17
Q9H936	Mitochondrial glutamate carrier 1	SLC25A22	1.0186	1.0644	0.96976	8
P00403	Cytochrome c oxidase subunit 2	MT-CO2	1.0189	0.93815	1.0621	7
Q8WUM0	Nuclear pore complex protein Nup133	NUP133	1.0204	0.94484	1.0799	7
Q03252	Lamin-B2	LMNB2	1.0216	0.95252	1.1063	7
Q6UXV4	Apolipoprotein O-like	APOOL	1.0221	1.2008	0.89285	5
Q9Y4L1	Hypoxia up-regulated protein 1	HYOU1	1.0238	1.1236	0.96427	35
P61916	Epididymal secretory protein E1	NPC2	1.0246	0.96462	1.0401	2
Q13505	Metaxin-1	MTX1	1.0254	1.2698	0.9662	7
P31937	3-hydroxyisobutyrate dehydrogenase, mitochondrial	HIBADH	1.0259	1.041	1.0133	8
Q96AG4	Leucine-rich repeat-containing protein 59	LRRC59	1.0277	1.1083	1.0249	13
Q13045	Protein flightless-1 homolog	FLII	1.0278	1.1444	0.89792	4
P30101	Protein disulfide-isomerase A3	PDIA3	1.0283	1.0963	0.93488	24
Q8NEW0	Zinc transporter 7	SLC30A7	1.0283	1.1622	0.87125	2
P08574	Cytochrome c1, heme protein, mitochondrial	CYC1	1.0301	1.0251	1.052	5
O95810	Serum deprivation-response protein	SDPR	1.031	0.55662	1.7786	3
Q00765	Receptor expression-enhancing protein 5	REEP5	1.0338	1.0655	1.0006	5
P11233	Ras-related protein Ral-A	RALA	1.0351	1.2004	0.84489	2
Q14739	Lamin-B receptor	LBR	1.036	0.67928	1.2944	3
Q9BYT8	Neurolysin, mitochondrial	NLN	1.0366	0.99415	1.0614	3
P62805	Histone H4	HIST1H4A	1.0385	1.0284	1.0135	8
Q16531	DNA damage-binding protein 1	DDB1	1.0386	0.97337	1.1835	3
Q9BSJ8	Extended synaptotagmin-1	ESYT1	1.0396	0.96199	1.0753	16
Q86Y82	Syntaxin-12	STX12	1.04	1.1057	0.95854	4
Q70UQ0	Inhibitor of nuclear factor kappa-B kinase-interacting protein	IKBIP	1.0405	1.2447	0.88408	3
Q8WUD1	Ras-related protein Rab-2B	RAB2B	1.0407	1.0321	0.98975	2
P16104	Histone H2A.x	H2AFX	1.042	1.028	1.0265	2
Q00325	Phosphate carrier protein, mitochondrial	SLC25A3	1.0424	0.99779	0.99317	11
P49419	Alpha-aminoadipic semialdehyde dehydrogenase	ALDH7A1	1.0425	1.0679	1.106	9
Q9H9B4	Sideroflexin-1	SFXN1	1.0432	1.0874	0.98502	13
P35580	Myosin-10	MYH10	1.0439	0.94717	1.1769	33
P02545	Prelamin-A/C	LMNA	1.044	1.0796	0.94852	24
Q9UM54	Unconventional myosin-VI	MYO6	1.0441	1.1911	0.9543	3
Q9Y4W6	AFG3-like protein 2	AFG3L2	1.0458	1.0138	1.0629	25
Q14204	Cytoplasmic dynein 1 heavy chain 1	DYNC1H1	1.0461	1.0086	1.0337	61
Q9Y2W6	Tudor and KH domain-containing protein	TDRKH	1.0463	1.1373	0.89796	4
Q9H019	Protein FAM54B	FAM54B	1.0488	1.3472	0.99146	2
Q9BPW8	Protein NipSnap homolog 1	NIPSNAP1	1.049	1.1215	0.97449	2
O95782	AP-2 complex subunit alpha-1	AP2A1	1.0492	1.0128	0.97569	16
P17480	Nucleolar transcription factor 1	UBTF	1.0501	1.0639	0.93043	2
Q9UIJ7	GTP:AMP phosphotransferase, mitochondrial	AK3	1.0502	1.1267	1.0133	9
Q16718	NADH dehydrogenase [ubiquinone] 1 alpha subcomplex subunit 5	NDUFA5	1.0524	1.0252	1.0314	3
P16152	Carbonyl reductase [NADPH] 1	CBR1	1.0525	1.1978	0.89575	2
Q9UDW1	Cytochrome b-c1 complex subunit 9	UQCR10	1.054	0.97149	1.1373	3
O00217	NADH dehydrogenase [ubiquinone] iron-sulfur protein 8, mitochondrial	NDUFS8	1.0541	1.0648	0.98624	6
Q9UBI6	Guanine nucleotide-binding protein G(I)/G(S)/G(O) subunit gamma-12	GNG12	1.0542	1.1286	0.96463	3
Q9UJS0	Calcium-binding mitochondrial carrier protein Aralar2	SLC25A13	1.0564	1.0163	1.0606	21
P05023	Sodium/potassium-transporting ATPase subunit alpha-1	ATP1A1	1.0575	1.0358	0.95704	16
Q9NX14	NADH dehydrogenase [ubiquinone] 1 beta subcomplex subunit 11, mitochondrial	NDUFB11	1.0585	1.0811	0.95353	3
Q04941	Proteolipid protein 2	PLP2	1.0593	1.1827	0.86334	2
O76024	Wolframin	WFS1	1.0608	0.94502	1.0359	4
P04920	Anion exchange protein 2	SLC4A2	1.0609	1.1522	0.84854	10
P51648	Fatty aldehyde dehydrogenase	ALDH3A2	1.0612	1.6387	0.91318	4
P62851	40S ribosomal protein S25	RPS25	1.0624	1.092	0.96534	4
P48047	ATP synthase subunit O, mitochondrial	ATP5O	1.0642	0.9764	1.0925	10
Q96TC7	Regulator of microtubule dynamics protein 3	FAM82A2	1.0663	1.5993	0.98743	11
P04899	Guanine nucleotide-binding protein G(i) subunit alpha-2	GNAI2	1.067	1.4814	0.94263	8
O75947	ATP synthase subunit d, mitochondrial	ATP5H	1.068	0.97312	1.107	9
P20020	Plasma membrane calcium-transporting ATPase 1	ATP2B1	1.0709	0.9434	1.2405	4
O96005	Cleft lip and palate transmembrane protein 1	CLPTM1	1.0723	1.1028	0.88539	5
O94874	E3 UFM1-protein ligase 1	UFL1	1.0727	1.1186	0.97183	8
Q9NP80	Calcium-independent phospholipase A2-gamma	PNPLA8	1.0732	1.0108	0.87207	3
Q6IAN0	Dehydrogenase/reductase SDR family member 7B	DHRS7B	1.0739	0.67197	1.6306	2
P30038	Delta-1-pyrroline-5-carboxylate dehydrogenase, mitochondrial	ALDH4A1	1.0752	0.9162	1.0783	6
O15173	Membrane-associated progesterone receptor component 2	PGRMC2	1.0753	0.98891	0.97354	3
O00186	Syntaxin-binding protein 3	STXBP3	1.0757	1.112	0.9621	3
Q96S66	Chloride channel CLIC-like protein 1	CLCC1	1.0765	2.3509	0.88718	3
O75396	Vesicle-trafficking protein SEC22b	SEC22B	1.079	1.1506	0.93339	10
P27797	Calreticulin	CALR	1.081	1.2234	0.92622	15
P07919	Cytochrome b-c1 complex subunit 6, mitochondrial	UQCRH	1.0811	1.0341	0.99394	2
Q5RI15	Cytochrome c oxidase protein 20 homolog	COX20	1.0831	1.0151	0.98757	2
Q8NF37	Lysophosphatidylcholine acyltransferase 1	LPCAT1	1.0883	1.3982	0.91847	4
P21589	5-nucleotidase	NT5E	1.09	0.84425	1.2299	5
P12235	ADP/ATP translocase 1	SLC25A4	1.0908	1.2397	0.97025	3
Q86UP2	Kinectin	KTN1	1.0918	1.1266	1.0179	48
P07602	Proactivator polypeptide	PSAP	1.0924	1.5564	0.85883	8
Q9HBH5	Retinol dehydrogenase 14	RDH14	1.0933	1.0597	1.0863	5
Q14571	Inositol 1,4,5-trisphosphate receptor type 2	ITPR2	1.0934	0.98069	1.038	8
O60716	Catenin delta-1	CTNND1	1.0938	1.0439	1.0423	3
Q9Y277	Voltage-dependent anion-selective channel protein 3	VDAC3	1.0947	1.08	1.034	9
Q9Y2Q3	Glutathione S-transferase kappa 1	GSTK1	1.0953	0.99928	1.0902	7
Q9ULH0	Kinase D-interacting substrate of 220 kDa	KIDINS220	1.0965	1.1033	1.022	6
P05166	Propionyl-CoA carboxylase beta chain, mitochondrial	PCCB	1.0983	0.81373	1.2437	3
P23284	Peptidyl-prolyl cis-trans isomerase B	PPIB	1.099	1.1646	0.97297	10
Q16698	2,4-dienoyl-CoA reductase, mitochondrial	DECR1	1.0992	1.0832	1.0188	7
P30040	Endoplasmic reticulum resident protein 29	ERP29	1.0994	1.1129	1.03	5
Q92614	Unconventional myosin-XVIIIa	MYO18A	1.1033	1.0435	1.041	11
P18031	Tyrosine-protein phosphatase non-receptor type 1	PTPN1	1.1045	1.3408	0.96283	13
O75533	Splicing factor 3B subunit 1	SF3B1	1.1063	1.1443	0.99805	9
A1L0T0	Acetolactate synthase-like protein	ILVBL	1.1089	1.1081	1.1066	4
Q6NUK1	Calcium-binding mitochondrial carrier protein SCaMC-1	SLC25A24	1.1104	1.1266	1.1365	13
Q9BQE5	Apolipoprotein L2	APOL2	1.1121	1.4602	0.84878	3
P56385	ATP synthase subunit e, mitochondrial	ATP5I	1.1124	1.0917	0.99586	2
Q53GQ0	Estradiol 17-beta-dehydrogenase 12	HSD17B12	1.1126	1.1588	0.95276	5
P35914	Hydroxymethylglutaryl-CoA lyase, mitochondrial	HMGCL	1.1143	0.92693	1.0315	5
Q8N442	Translation factor GUF1, mitochondrial	GUF1	1.1146	0.94341	0.97761	2
Q96JB5	CDK5 regulatory subunit-associated protein 3	CDK5RAP3	1.1171	1.1607	0.98068	3
O95996	Adenomatous polyposis coli protein 2	APC2	1.1191	1.5242	0.73529	2
P17844	Probable ATP-dependent RNA helicase DDX5	DDX5	1.1195	1.1496	0.94029	3
P46199	Translation initiation factor IF-2, mitochondrial	MTIF2	1.1197	0.76258	1.1784	4
Q9NZW5	MAGUK p55 subfamily member 6	MPP6	1.1206	1.328	0.8893	4
P55060	Exportin-2	CSE1L	1.1213	1.0243	0.98259	2
P49748	Very long-chain specific acyl-CoA dehydrogenase, mitochondrial	ACADVL	1.1225	1.2582	0.90287	23
P32189	Glycerol kinase;Putative glycerol kinase 3	GK;GK3P	1.1227	1.0964	0.80524	3
Q86Y39	NADH dehydrogenase [ubiquinone] 1 alpha subcomplex subunit 11	NDUFA11	1.1228	1.0541	1.0635	2
P20700	Lamin-B1	LMNB1	1.1229	1.0244	1.0301	12
P61020	Ras-related protein Rab-5B	RAB5B	1.1229	1.0415	1.0609	2
Q86UY8	5-nucleotidase domain-containing protein 3	NT5DC3	1.1249	1.2757	0.96158	4
Q15005	Signal peptidase complex subunit 2	SPCS2	1.1258	1.0699	0.97317	5
O00264	Membrane-associated progesterone receptor component 1	PGRMC1	1.1278	1.1977	0.9349	7
P27824	Calnexin	CANX	1.1291	1.265	0.99153	29
P20340	Ras-related protein Rab-6A	RAB6A	1.1293	1.179	0.96972	4
Q96H55	Unconventional myosin-XIX	MYO19	1.1309	0.96944	1.0283	2
P51572	B-cell receptor-associated protein 31	BCAP31	1.1332	1.1937	0.94864	9
P53992	Protein transport protein Sec24C	SEC24C	1.1362	1.2205	0.97302	3
Q9UPN3	Microtubule-actin cross-linking factor 1, isoforms 1/2/3/5	MACF1	1.138	1.0932	1.0038	40
Q9NPA0	UPF0480 protein C15orf24	C15orf24	1.1396	1.1281	0.9996	2
P08240	Signal recognition particle receptor subunit alpha	SRPR	1.1407	0.96061	1.0418	7
Q9NVH1	DnaJ homolog subfamily C member 11	DNAJC11	1.141	1.0328	1.0295	10
Q08380	Galectin-3-binding protein	LGALS3BP	1.1435	1.4214	0.8073	2
Q5J8M3	Transmembrane protein 85	TMEM85	1.1455	1.2374	1.0433	3
O75787	Renin receptor	ATP6AP2	1.1472	1.4628	0.88374	3
Q13011	Delta(3,5)-Delta(2,4)-dienoyl-CoA isomerase, mitochondrial	ECH1	1.1472	1.1154	1.0054	8
Q6NUM9	All-trans-retinol 13,14-reductase	RETSAT	1.1492	1.0306	1.1882	2
P14625	Endoplasmin	HSP90B1	1.1493	1.0898	0.99689	32
Q00839	Heterogeneous nuclear ribonucleoprotein U	HNRNPU	1.1521	0.91361	1.0341	2
O95573	Long-chain-fatty-acid--CoA ligase 3	ACSL3	1.1522	1.1051	1.0285	12
P62879	Guanine nucleotide-binding protein G(I)/G(S)/G(T) subunit beta-2	GNB2	1.153	1.4504	0.96312	4
Q9NTJ5	Phosphatidylinositide phosphatase SAC1	SACM1L	1.1558	0.99584	1.1076	6
O43772	Mitochondrial carnitine/acylcarnitine carrier protein	SLC25A20	1.1585	1.3146	0.90471	3
O75323	Protein NipSnap homolog 2	GBAS	1.1599	0.99147	1.1863	3
Q9NQC3	Reticulon-4	RTN4	1.1613	1.3038	1.0785	8
Q16850	Lanosterol 14-alpha demethylase	CYP51A1	1.1633	1.3138	1.0339	5
Q9NX76	CKLF-like MARVEL transmembrane domain-containing protein 6	CMTM6	1.1635	1.1214	1.0159	2
Q9GZY8	Mitochondrial fission factor	MFF	1.1645	1.2327	0.96397	2
Q02978	Mitochondrial 2-oxoglutarate/malate carrier protein	SLC25A11	1.1654	1.1528	1.0273	9
Q96TA2	ATP-dependent zinc metalloprotease YME1L1	YME1L1	1.1654	1.2188	0.96064	11
P62269	40S ribosomal protein S18	RPS18	1.1669	1.1671	0.97278	5
Q969N2	GPI transamidase component PIG-T	PIGT	1.168	1.0982	1.0495	3
Q96AE7	Tetratricopeptide repeat protein 17	TTC17	1.1704	1.1684	1.0486	2
Q9P0Z9	Peroxisomal sarcosine oxidase	PIPOX	1.1704	1.0932	1.0214	6
Q15075	Early endosome antigen 1	EEA1	1.1718	1.3311	0.93174	5
Q99832	T-complex protein 1 subunit eta	CCT7	1.175	1.0367	1.1516	2
P83111	Serine beta-lactamase-like protein LACTB, mitochondrial	LACTB	1.1754	0.98166	1.2135	12
Q96HE7	ERO1-like protein alpha	ERO1L	1.1767	1.1908	0.95559	3
Q8WUK0	Protein-tyrosine phosphatase mitochondrial 1	PTPMT1	1.1775	1.0567	1.0926	5
P21796	Voltage-dependent anion-selective channel protein 1	VDAC1	1.1783	1.1642	1.041	19
P14314	Glucosidase 2 subunit beta	PRKCSH	1.1784	1.1501	0.9644	7
Q9HDC9	Adipocyte plasma membrane-associated protein	APMAP	1.1785	1.2926	0.94474	13
O15091	Mitochondrial ribonuclease P protein 3	KIAA0391	1.1791	0.987	1.1335	2
P12109	Collagen alpha-1(VI) chain	COL6A1	1.1798	1.2889	0.86298	3
Q9NQ50	39S ribosomal protein L40, mitochondrial	MRPL40	1.1803	0.95382	1.2042	2
P52272	Heterogeneous nuclear ribonucleoprotein M	HNRNPM	1.1831	1.1215	0.9155	6
P19338	Nucleolin	NCL	1.1909	1.303	0.88602	2
P51571	Translocon-associated protein subunit delta	SSR4	1.1935	1.1886	0.94099	4
O95425	Supervillin	SVIL	1.1979	1.2629	1.0236	15
P61803	Dolichyl-diphosphooligosaccharide--protein glycosyltransferase subunit DAD1	DAD1	1.1982	1.1761	0.98695	3
O60830	Mitochondrial import inner membrane translocase subunit Tim17-B	TIMM17B	1.2004	1.1606	1.0437	2
Q9UHX1	Poly(U)-binding-splicing factor PUF60	PUF60	1.2026	1.1327	1.0545	6
O75718	Cartilage-associated protein	CRTAP	1.2036	1.4189	0.93314	6
O43169	Cytochrome b5 type B	CYB5B	1.204	1.0738	1.0973	3
O95816	BAG family molecular chaperone regulator 2	BAG2	1.2046	1.0132	1.1644	5
Q96CX2	BTB/POZ domain-containing protein KCTD12	KCTD12	1.2066	1.9327	0.77727	6
Q9NUP9	Protein lin-7 homolog C	LIN7C	1.2088	1.1325	0.94804	2
P46940	Ras GTPase-activating-like protein IQGAP1	IQGAP1	1.2108	1.2802	0.96844	45
O96000	NADH dehydrogenase [ubiquinone] 1 beta subcomplex subunit 10	NDUFB10	1.2148	1.1609	1.0491	5
Q9BTT6	Leucine-rich repeat-containing protein 1	LRRC1	1.2157	1.1821	0.98755	2
P23246	Splicing factor, proline- and glutamine-rich	SFPQ	1.2159	1.2115	1.0446	4
Q8NBS9	Thioredoxin domain-containing protein 5	TXNDC5	1.2198	1.4601	0.87873	9
O75352	Mannose-P-dolichol utilization defect 1 protein	MPDU1	1.2202	1.1752	1	3
Q8NE86	Calcium uniporter protein, mitochondrial	MCU	1.2217	1.1879	1.0211	5
P30536	Translocator protein	TSPO	1.2218	1.204	1.0556	3
Q969V3	Nicalin	NCLN	1.2223	1.1013	1.1032	8
Q96S52	GPI transamidase component PIG-S	PIGS	1.2229	1.0522	1.1581	3
O60762	Dolichol-phosphate mannosyltransferase	DPM1	1.2245	1.0966	1.1731	3
Q8TBA6	Golgin subfamily A member 5	GOLGA5	1.2266	1.2945	0.95295	3
Q9H078	Caseinolytic peptidase B protein homolog	CLPB	1.2266	1.0282	1.0016	12
P51659	Peroxisomal multifunctional enzyme type 2	HSD17B4	1.2284	1.3082	0.98333	13
P23634	Plasma membrane calcium-transporting ATPase 4	ATP2B4	1.2289	1.3721	0.97781	8
P06748	Nucleophosmin	NPM1	1.2301	1.3465	1.0493	2
O43819	Protein SCO2 homolog, mitochondrial	SCO2	1.2412	1.1641	1.1016	2
P04844	Dolichyl-diphosphooligosaccharide--protein glycosyltransferase subunit 2	RPN2	1.2418	1.2929	1.0421	14
P51148	Ras-related protein Rab-5C	RAB5C	1.2425	1.176	1.0877	6
O75369	Filamin-B	FLNB	1.2427	1.382	0.86111	38
Q8N8Q8	Mitochondrial inner membrane protein COX18	COX18	1.2456	1.8518	0.66042	2
P35268	60S ribosomal protein L22	RPL22	1.2467	1.2975	0.94794	3
Q6PML9	Zinc transporter 9	SLC30A9	1.247	2.0875	0.78439	3
Q13423	NAD(P) transhydrogenase, mitochondrial	NNT	1.249	1.1433	0.99732	26
Q14254	Flotillin-2	FLOT2	1.2494	1.6174	0.92332	10
P43307	Translocon-associated protein subunit alpha	SSR1	1.2497	1.5021	1.0092	2
Q13586	Stromal interaction molecule 1	STIM1	1.2498	1.2143	1.0021	3
Q9UGP8	Translocation protein SEC63 homolog	SEC63	1.2504	1.2057	1.0245	13
Q6IAA8	Ragulator complex protein LAMTOR1	LAMTOR1	1.2554	1.2614	0.97105	2
Q15120	[Pyruvate dehydrogenase [lipoamide]] kinase isozyme 3, mitochondrial	PDK3	1.2585	1.4174	0.95566	5
Q9Y6C9	Mitochondrial carrier homolog 2	MTCH2	1.2598	1.2317	1.0554	9
P62873	Guanine nucleotide-binding protein G(I)/G(S)/G(T) subunit beta-1	GNB1	1.2605	1.4899	0.92738	4
P26599	Polypyrimidine tract-binding protein 1	PTBP1	1.2629	1.216	0.90305	2
P04843	Dolichyl-diphosphooligosaccharide--protein glycosyltransferase subunit 1	RPN1	1.2651	1.2437	1.0079	24
Q9NVH0	Exonuclease 3-5 domain-containing protein 2	EXD2	1.2657	1.2774	0.98187	6
Q13162	Peroxiredoxin-4	PRDX4	1.2667	1.4129	0.8891	3
Q13724	Mannosyl-oligosaccharide glucosidase	MOGS	1.2684	1.0598	1.0693	6
O15400	Syntaxin-7	STX7	1.2729	1.3349	1.0062	4
Q8N2F6	Armadillo repeat-containing protein 10	ARMC10	1.2744	1.5567	0.88608	3
O14880	Microsomal glutathione S-transferase 3	MGST3	1.2763	1.1948	0.9743	4
P15880	40S ribosomal protein S2	RPS2	1.28	1.328	0.98018	3
P61026	Ras-related protein Rab-10	RAB10	1.2802	1.2263	1.0977	4
Q9UNK0	Syntaxin-8	STX8	1.2802	1.4744	0.84367	3
Q9H845	Acyl-CoA dehydrogenase family member 9, mitochondrial	ACAD9	1.2826	1.2083	1.049	14
Q9H6K4	Optic atrophy 3 protein	OPA3	1.2837	1.2987	1.0225	2
P07099	Epoxide hydrolase 1	EPHX1	1.2855	1.5352	0.95169	9
Q9NX40	OCIA domain-containing protein 1	OCIAD1	1.2874	1.4764	0.91041	8
Q8IXI1	Mitochondrial Rho GTPase 2	RHOT2	1.2879	1.2988	0.97119	5
Q6DD88	Atlastin-3	ATL3	1.2916	1.155	1.183	3
P46821	Microtubule-associated protein 1B	MAP1B	1.2943	1.4891	0.83383	23
P28288	ATP-binding cassette sub-family D member 3	ABCD3	1.2999	1.28	1.0822	11
Q8TCJ2	Dolichyl-diphosphooligosaccharide--protein glycosyltransferase subunit STT3B	STT3B	1.3009	1.2707	1.0536	2
P00387	NADH-cytochrome b5 reductase 3	CYB5R3	1.3036	1.3303	1.0281	6
O00159	Unconventional myosin-Ic	MYO1C	1.3038	1.1948	0.95572	28
Q15046	Lysine--tRNA ligase	KARS	1.3111	1.2796	0.94302	2
Q08945	FACT complex subunit SSRP1	SSRP1	1.3129	1.0503	1.162	2
O60568	Procollagen-lysine,2-oxoglutarate 5-dioxygenase 3	PLOD3	1.3137	1.4967	0.9179	12
P46459	Vesicle-fusing ATPase	NSF	1.3137	1.2208	1.1206	11
P62249	40S ribosomal protein S16	RPS16	1.3155	1.2343	1.1093	3
Q9Y2H6	Fibronectin type-III domain-containing protein 3A	FNDC3A	1.3162	1.3003	1.0657	4
P21964	Catechol O-methyltransferase	COMT	1.3172	1.4635	0.93196	3
O14974	Protein phosphatase 1 regulatory subunit 12A	PPP1R12A	1.3194	1.2931	1.0506	7
O00161	Synaptosomal-associated protein 23	SNAP23	1.3233	1.4792	0.88404	6
Q96N66	Lysophospholipid acyltransferase 7	MBOAT7	1.3234	1.5343	0.90938	6
P51159	Ras-related protein Rab-27A	RAB27A	1.3239	1.1021	1.1765	2
Q08379	Golgin subfamily A member 2	GOLGA2	1.3256	1.3432	0.98787	15
Q9NZ01	Trans-2,3-enoyl-CoA reductase	TECR	1.3291	1.1761	1.0142	3
P62753	40S ribosomal protein S6	RPS6	1.3306	1.3572	0.99908	3
O75521	Enoyl-CoA delta isomerase 2, mitochondrial	ECI2	1.3342	1.559	1.0278	5
O95470	Sphingosine-1-phosphate lyase 1	SGPL1	1.3351	1.0681	1.212	4
P60468	Protein transport protein Sec61 subunit beta	SEC61B	1.3355	1.2219	1.0154	3
P62241	40S ribosomal protein S8	RPS8	1.3365	1.3238	1.0399	6
P07203	Glutathione peroxidase 1	GPX1	1.3376	1.2868	1.0273	5
P46977	Dolichyl-diphosphooligosaccharide--protein glycosyltransferase subunit STT3A	STT3A	1.3382	1.3506	0.99679	7
P07339	Cathepsin D	CTSD	1.3405	1.4597	0.96457	12
Q03135	Caveolin-1	CAV1	1.3424	1.3086	1.0547	6
Q9Y5J7	Mitochondrial import inner membrane translocase subunit Tim9	TIMM9	1.3444	1.3519	1.0192	2
P19525	Interferon-induced, double-stranded RNA-activated protein kinase	EIF2AK2	1.3486	1.3351	0.95852	2
Q8WVM8	Sec1 family domain-containing protein 1	SCFD1	1.3495	1.3049	0.89653	3
O15228	Dihydroxyacetone phosphate acyltransferase	GNPAT	1.3502	1.3327	0.96738	2
O75955	Flotillin-1	FLOT1	1.3573	1.6149	0.90094	12
P27144	Adenylate kinase isoenzyme 4, mitochondrial	AK4	1.3599	1.3756	1.005	5
Q9NRK6	ATP-binding cassette sub-family B member 10, mitochondrial	ABCB10	1.3599	1.1534	1.0819	3
Q9BXK5	Bcl-2-like protein 13	BCL2L13	1.361	1.3187	0.96	7
O75746	Calcium-binding mitochondrial carrier protein Aralar1	SLC25A12	1.3681	1.0756	1.1164	15
Q9NRW7	Vacuolar protein sorting-associated protein 45	VPS45	1.3694	1.3851	1.0663	5
P36578	60S ribosomal protein L4	RPL4	1.3702	1.3581	1.061	10
A0FGR8	Extended synaptotagmin-2	ESYT2	1.3749	1.219	1.0455	12
O43175	D-3-phosphoglycerate dehydrogenase	PHGDH	1.3762	1.2666	1.2288	6
Q9UKM7	Endoplasmic reticulum mannosyl-oligosaccharide 1,2-alpha-mannosidase	MAN1B1	1.3774	1.1905	0.94084	3
Q9UHN6	Transmembrane protein 2	TMEM2	1.3802	1.2225	1.1336	6
O00410	Importin-5	IPO5	1.3808	1.5585	0.79324	9
Q9UBX3	Mitochondrial dicarboxylate carrier	SLC25A10	1.3828	1.2473	1.0863	4
O75915	PRA1 family protein 3	ARL6IP5	1.3848	1.3834	0.94499	2
O15127	Secretory carrier-associated membrane protein 2	SCAMP2	1.3944	1.6044	1.0094	2
P21333	Filamin-A	FLNA	1.396	1.9022	0.76203	66
Q6L8Q7	2,5-phosphodiesterase 12	PDE12	1.3963	0.91557	1.4166	2
P07237	Protein disulfide-isomerase	P4HB	1.3966	1.7578	0.88409	25
Q9BWM7	Sideroflexin-3	SFXN3	1.3976	1.5463	1.0126	13
Q6PI48	Aspartate--tRNA ligase, mitochondrial	DARS2	1.4053	1.2074	1.0391	2
Q9BZF9	Uveal autoantigen with coiled-coil domains and ankyrin repeats	UACA	1.4059	1.4551	0.91674	4
P10620	Microsomal glutathione S-transferase 1	MGST1	1.4104	1.3825	1.037	4
P98194	Calcium-transporting ATPase type 2C member 1	ATP2C1	1.4106	1.25	1.097	3
P11047	Laminin subunit gamma-1	LAMC1	1.4161	1.3385	1.089	5
P49755	Transmembrane emp24 domain-containing protein 10	TMED10	1.4175	1.4575	0.964	6
P18077	60S ribosomal protein L35a	RPL35A	1.4205	1.4171	1.0034	2
P35222	Catenin beta-1	CTNNB1	1.4234	1.2912	1.0933	8
Q02878	60S ribosomal protein L6	RPL6	1.4262	1.5158	1.0312	7
P04083	Annexin A1	ANXA1	1.4293	1.4508	0.89292	5
Q6PI78	Transmembrane protein 65	TMEM65	1.4306	1.7456	0.8366	3
Q8NC56	LEM domain-containing protein 2	LEMD2	1.4346	1.4218	0.97174	2
P13667	Protein disulfide-isomerase A4	PDIA4	1.4349	1.5069	0.94692	27
P62899	60S ribosomal protein L31	RPL31	1.4384	1.3504	0.99904	3
Q9Y5B9	FACT complex subunit SPT16	SUPT16H	1.4399	1.6102	0.97195	8
Q9UHB6	LIM domain and actin-binding protein 1	LIMA1	1.4433	1.3465	1.1656	9
Q9HD45	Transmembrane 9 superfamily member 3	TM9SF3	1.4435	1.4799	1.0525	3
P53621	Coatomer subunit alpha	COPA	1.4479	1.6036	0.90066	9
P13010	X-ray repair cross-complementing protein 5	XRCC5	1.4533	1.443	0.96355	7
Q9Y4P3	Transducin beta-like protein 2	TBL2	1.4553	2.0669	0.86327	5
P08865	40S ribosomal protein SA	RPSA	1.4594	1.3841	0.97487	3
P07996	Thrombospondin-1	THBS1	1.4616	1.1066	1.2552	3
P18621	60S ribosomal protein L17	RPL17	1.4625	1.5361	0.95887	3
Q8IXB1	DnaJ homolog subfamily C member 10	DNAJC10	1.4711	1.4576	1.0019	2
P84157	Matrix-remodeling-associated protein 7	MXRA7	1.4715	1.8951	0.90356	3
P09382	Galectin-1	LGALS1	1.4716	1.3945	1.0081	3
P11279	Lysosome-associated membrane glycoprotein 1	LAMP1	1.4738	1.0969	1.1617	3
Q99797	Mitochondrial intermediate peptidase	MIPEP	1.4773	1.1947	1.0506	5
P02751	Fibronectin	FN1	1.4775	1.0232	1.3705	2
Q15363	Transmembrane emp24 domain-containing protein 2	TMED2	1.4788	1.5254	0.9851	3
O95870	Abhydrolase domain-containing protein 16A	ABHD16A	1.4812	1.3568	1.0139	2
Q9Y2B0	Protein canopy homolog 2	CNPY2	1.4818	1.705	0.85975	2
Q8TEM1	Nuclear pore membrane glycoprotein 210	NUP210	1.4845	1.7923	0.89157	4
P49207	60S ribosomal protein L34	RPL34	1.4853	1.4719	0.99607	3
P11166	Solute carrier family 2, facilitated glucose transporter member 1	SLC2A1	1.4867	1.3172	1.0041	3
P46781	40S ribosomal protein S9	RPS9	1.4886	1.5142	0.99356	4
Q96AQ6	Pre-B-cell leukemia transcription factor-interacting protein 1	PBXIP1	1.489	1.5901	0.85297	4
Q9BVK6	Transmembrane emp24 domain-containing protein 9	TMED9	1.4893	1.5008	0.97461	4
P07195	L-lactate dehydrogenase B chain	LDHB	1.4899	1.4427	0.98595	2
Q7KZF4	Staphylococcal nuclease domain-containing protein 1	SND1	1.4912	1.2608	1.0166	14
Q9NYP7	Elongation of very long chain fatty acids protein 5	ELOVL5	1.4957	1.5906	1.0045	2
O43166	Signal-induced proliferation-associated 1-like protein 1	SIPA1L1	1.4993	1.6715	0.89538	6
Q6NUQ4	Transmembrane protein 214	TMEM214	1.4995	1.2932	0.95004	3
Q92575	UBX domain-containing protein 4	UBXN4	1.4995	1.3774	1.0787	6
O43795	Unconventional myosin-Ib	MYO1B	1.502	1.2858	1.2616	7
Q14318	Peptidyl-prolyl cis-trans isomerase FKBP8	FKBP8	1.508	2.5834	0.89985	4
O43491	Band 4.1-like protein 2	EPB41L2	1.5124	1.3481	1.1658	11
P52907	F-actin-capping protein subunit alpha-1	CAPZA1	1.5128	1.8082	1.0234	8
P84098	60S ribosomal protein L19	RPL19	1.5137	1.5278	1.0057	2
O00116	Alkyldihydroxyacetonephosphate synthase, peroxisomal	AGPS	1.5196	1.5592	1.0199	15
Q9P2J5	Leucine--tRNA ligase, cytoplasmic	LARS	1.5269	1.3428	1.2149	2
Q15526	Surfeit locus protein 1	SURF1	1.5308	1.7582	0.90173	2
P46779	60S ribosomal protein L28	RPL28	1.5313	1.581	0.97266	3
Q9Y3B3	Transmembrane emp24 domain-containing protein 7	TMED7	1.5478	1.6077	0.99989	6
Q13535	Serine/threonine-protein kinase ATR	ATR	1.5481	1.5021	0.95571	2
P51153	Ras-related protein Rab-13	RAB13	1.5495	1.3139	1.2069	2
P47755	F-actin-capping protein subunit alpha-2	CAPZA2	1.5555	1.9567	0.97605	4
Q14643	Inositol 1,4,5-trisphosphate receptor type 1	ITPR1	1.5567	1.7274	1.0309	11
Q8NBJ5	Procollagen galactosyltransferase 1	GLT25D1	1.5676	1.3601	0.95061	8
Q9UKG9	Peroxisomal carnitine O-octanoyltransferase	CROT	1.5715	1.559	0.89595	2
P30050	60S ribosomal protein L12	RPL12	1.5735	1.5949	0.96176	3
P50914	60S ribosomal protein L14	RPL14	1.5854	1.3941	1.0767	3
Q53EP0	Fibronectin type III domain-containing protein 3B	FNDC3B	1.5882	1.6785	0.94438	12
Q03519	Antigen peptide transporter 2	TAP2	1.5903	1.6862	0.95138	2
P46776	60S ribosomal protein L27a	RPL27A	1.5933	1.6478	0.94588	2
Q9NX47	E3 ubiquitin-protein ligase MARCH5	MARCH5	1.5972	1.6545	0.95149	8
P62750	60S ribosomal protein L23a	RPL23A	1.5983	1.6021	1.0126	2
P61160	Actin-related protein 2	ACTR2	1.6021	1.741	0.93447	3
Q9Y3U8	60S ribosomal protein L36	RPL36	1.6044	1.5397	1.1096	4
P61313	60S ribosomal protein L15	RPL15	1.6054	1.6762	0.98387	3
O15061	Synemin	SYNM	1.6069	1.8381	0.88667	19
P49327	Fatty acid synthase	FASN	1.6075	1.5611	1.0343	13
Q9P0K7	Ankycorbin	RAI14	1.6081	1.6584	1.0439	7
O43292	Glycosylphosphatidylinositol anchor attachment 1 protein	GPAA1	1.6092	1.4867	1.0103	2
Q96CM8	Acyl-CoA synthetase family member 2, mitochondrial	ACSF2	1.6102	1.3353	1.1488	3
P62158	Calmodulin	CALM1	1.6154	1.588	1.0392	4
Q9UL15	BAG family molecular chaperone regulator 5	BAG5	1.6162	1.3284	1.1028	2
Q13425	Beta-2-syntrophin	SNTB2	1.6222	1.2479	1.2286	3
Q12907	Vesicular integral-membrane protein VIP36	LMAN2	1.6241	1.8542	1.0608	6
P18124	60S ribosomal protein L7	RPL7	1.6251	1.7406	0.98912	5
Q8IXI2	Mitochondrial Rho GTPase 1	RHOT1	1.6255	1.5136	1.0917	8
P07437	Tubulin beta chain	TUBB	1.6289	1.6549	1.0485	2
O14672	Disintegrin and metalloproteinase domain-containing protein 10	ADAM10	1.631	1.5748	1.0697	2
Q8TB22	Spermatogenesis-associated protein 20	SPATA20	1.6314	1.6801	1.0027	2
O75976	Carboxypeptidase D	CPD	1.6393	1.8314	0.92267	14
P62906	60S ribosomal protein L10a	RPL10A	1.6409	1.683	0.98727	3
P50454	Serpin H1	SERPINH1	1.6415	1.812	0.77942	7
Q5M775	Cytospin-B	SPECC1	1.6416	1.0986	1.29	5
Q9UEU0	Vesicle transport through interaction with t-SNAREs homolog 1B	VTI1B	1.6497	2.2165	0.79027	2
P50416	Carnitine O-palmitoyltransferase 1, liver isoform	CPT1A	1.6499	1.5655	1.0314	14
O00592	Podocalyxin	PODXL	1.652	1.1522	1.4658	3
Q56VL3	OCIA domain-containing protein 2	OCIAD2	1.6564	1.6929	0.97411	8
P61978	Heterogeneous nuclear ribonucleoprotein K	HNRNPK	1.6579	1.624	0.90539	3
P26373	60S ribosomal protein L13	RPL13	1.6606	1.7528	0.97699	5
Q16643	Drebrin	DBN1	1.6621	1.3997	1.0555	3
Q15067	Peroxisomal acyl-coenzyme A oxidase 1	ACOX1	1.6622	2.348	0.92755	3
P04062	Glucosylceramidase	GBA	1.6641	1.6422	0.90524	3
Q8IYQ7	Threonine synthase-like 1	THNSL1	1.6667	1.3801	1.1119	2
P47756	F-actin-capping protein subunit beta	CAPZB	1.6684	1.7097	0.9948	7
P43304	Glycerol-3-phosphate dehydrogenase, mitochondrial	GPD2	1.6697	1.6604	1.0329	35
P35221	Catenin alpha-1	CTNNA1	1.6755	1.6114	1.0387	14
Q96KA5	Cleft lip and palate transmembrane protein 1-like protein	CLPTM1L	1.6762	1.525	1.0164	2
Q9BZF1	Oxysterol-binding protein-related protein 8	OSBPL8	1.6801	1.3327	1.1302	2
Q92542	Nicastrin	NCSTN	1.6843	1.5309	1.0193	3
Q07020	60S ribosomal protein L18	RPL18	1.6903	1.5828	1.0045	4
Q14139	Ubiquitin conjugation factor E4 A	UBE4A	1.6927	1.6265	0.98255	3
Q9Y282	Endoplasmic reticulum-Golgi intermediate compartment protein 3	ERGIC3	1.6949	1.7525	1.0341	5
P53007	Tricarboxylate transport protein, mitochondrial	SLC25A1	1.695	1.8179	1.0105	5
P62424	60S ribosomal protein L7a	RPL7A	1.6968	1.8803	1.0147	2
P13639	Elongation factor 2	EEF2	1.6979	1.4148	1.1561	14
Q3SXM5	Inactive hydroxysteroid dehydrogenase-like protein 1	HSDL1	1.7014	1.7907	1.1101	2
P09486	SPARC	SPARC	1.7015	2.0576	0.90775	2
Q10471	Polypeptide N-acetylgalactosaminyltransferase 2	GALNT2	1.7037	1.7185	0.99166	4
P48681	Nestin	NES	1.7158	2.3696	0.77288	52
Q9P291	Armadillo repeat-containing X-linked protein 1	ARMCX1	1.7204	2.0763	0.93742	2
Q92626	Peroxidasin homolog	PXDN	1.7538	1.5496	1.132	6
P62829	60S ribosomal protein L23	RPL23	1.7605	1.6951	0.97392	2
P62913	60S ribosomal protein L11	RPL11	1.7611	1.7523	0.99197	3
Q969X5	Endoplasmic reticulum-Golgi intermediate compartment protein 1	ERGIC1	1.7694	1.6681	0.99092	3
P00558	Phosphoglycerate kinase 1	PGK1	1.7751	1.8196	1.0131	4
P46782	40S ribosomal protein S5	RPS5	1.7761	1.7235	1.0358	2
P35613	Basigin	BSG	1.7769	2.2458	0.95229	7
Q13501	Sequestosome-1	SQSTM1	1.7793	1.4728	1.1985	3
Q9H3N1	Thioredoxin-related transmembrane protein 1	TMX1	1.7809	1.8206	0.97404	5
P05026	Sodium/potassium-transporting ATPase subunit beta-1	ATP1B1	1.8039	2.1967	0.90347	5
P05387	60S acidic ribosomal protein P2	RPLP2	1.8043	1.5088	1.1674	3
Q7L311	Armadillo repeat-containing X-linked protein 2	ARMCX2	1.8277	1.9517	0.93045	3
P63261	Actin, cytoplasmic 2	ACTG1	1.8313	1.7516	0.96367	2
P83731	60S ribosomal protein L24	RPL24	1.8338	1.959	0.90968	4
Q8IYT4	Katanin p60 ATPase-containing subunit A-like 2	KATNAL2	1.8359	1.8925	0.96083	2
Q9H4G4	Golgi-associated plant pathogenesis-related protein 1	GLIPR2	1.8423	1.8145	0.95419	3
P46778	60S ribosomal protein L21	RPL21	1.8477	1.666	1.1266	3
Q9UQE7	Structural maintenance of chromosomes protein 3	SMC3	1.8544	2.0247	0.78626	2
Q02809	Procollagen-lysine,2-oxoglutarate 5-dioxygenase 1	PLOD1	1.8645	2.0317	0.93897	14
P23396	40S ribosomal protein S3	RPS3	1.8664	1.8007	1.0578	3
Q96JJ7	Protein disulfide-isomerase TMX3	TMX3	1.8753	1.7722	1.1211	5
Q16706	Alpha-mannosidase 2	MAN2A1	1.8788	2.1545	0.955	7
P16401	Histone H1.5	HIST1H1B	1.8869	2.0955	0.92397	4
P28290	Sperm-specific antigen 2	SSFA2	1.8986	2.0619	1.0358	11
P08670	Vimentin	VIM	1.9323	2.37	1.0107	46
P12956	X-ray repair cross-complementing protein 6	XRCC6	1.9472	1.6736	1.0746	4
Q15582	Transforming growth factor-beta-induced protein ig-h3	TGFBI	1.9595	1.5906	1.1855	2
O15427	Monocarboxylate transporter 4	SLC16A3	1.9618	2.2628	1.0476	3
Q8NBJ7	Sulfatase-modifying factor 2	SUMF2	1.9683	2.2393	0.8786	4
P16070	CD44 antigen	CD44	1.9711	2.1898	0.90525	8
Q6DKK2	Tetratricopeptide repeat protein 19, mitochondrial	TTC19	1.977	2.1824	1.0758	2
Q02543	60S ribosomal protein L18a	RPL18A	1.9797	2.0088	1.0169	3
O15460	Prolyl 4-hydroxylase subunit alpha-2	P4HA2	1.9888	1.9014	1.0074	5
O76094	Signal recognition particle 72 kDa protein	SRP72	1.9935	1.8177	0.99054	4
Q02818	Nucleobindin-1	NUCB1	2.0005	1.9388	0.99645	2
P26641	Elongation factor 1-gamma	EEF1G	2.0178	1.9628	0.92761	5
Q03518	Antigen peptide transporter 1	TAP1	2.0186	2.151	0.95038	4
P13473	Lysosome-associated membrane glycoprotein 2	LAMP2	2.0264	1.5515	1.0801	4
O15126	Secretory carrier-associated membrane protein 1	SCAMP1	2.0437	2.2597	0.99767	3
O00461	Golgi integral membrane protein 4	GOLIM4	2.0499	1.2384	1.4342	2
Q16666	Gamma-interferon-inducible protein 16	IFI16	2.0534	1.8591	1.0168	8
P62888	60S ribosomal protein L30	RPL30	2.0683	2.1616	0.90946	3
Q8IYS2	Uncharacterized protein KIAA2013	KIAA2013	2.0752	1.9921	1.1355	2
Q7Z7H5	Transmembrane emp24 domain-containing protein 4	TMED4	2.0774	2.0933	0.97781	2
Q12797	Aspartyl/asparaginyl beta-hydroxylase	ASPH	2.0792	1.7738	1.0428	11
P33897	ATP-binding cassette sub-family D member 1	ABCD1	2.0882	2.4247	0.91982	5
Q8IY17	Neuropathy target esterase	PNPLA6	2.0925	1.7168	1.1688	6
Q9UBG0	C-type mannose receptor 2	MRC2	2.1522	2.4117	0.8951	4
P04792	Heat shock protein beta-1	HSPB1	2.1685	1.727	1.2615	5
P04216	Thy-1 membrane glycoprotein	THY1	2.1723	1.7197	1.3049	2
O15230	Laminin subunit alpha-5	LAMA5	2.1806	2.0641	1.0045	15
O15162	Phospholipid scramblase 1	PLSCR1	2.1884	2.8177	0.92461	2
Q9P2E9	Ribosome-binding protein 1	RRBP1	2.1884	2.384	0.94643	44
P05106	Integrin beta-3	ITGB3	2.1943	2.231	0.96306	2
O00560	Syntenin-1	SDCBP	2.2128	1.2215	1.8579	2
Q92520	Protein FAM3C	FAM3C	2.2212	2.3321	0.93283	6
Q6WCQ1	Myosin phosphatase Rho-interacting protein	MPRIP	2.2373	2.1492	0.99619	11
P48449	Lanosterol synthase	LSS	2.2468	1.9005	1.1829	5
P12814	Alpha-actinin-1	ACTN1	2.2581	1.9554	1.0565	8
O95140	Mitofusin-2	MFN2	2.2625	2.1175	1.1085	7
Q7L5N7	Lysophosphatidylcholine acyltransferase 2	LPCAT2	2.2758	1.7959	1.0645	2
Q8N0Z8	tRNA pseudouridine synthase-like 1	PUSL1	2.289	1.9768	1.1704	2
Q9UHG3	Prenylcysteine oxidase 1	PCYOX1	2.3355	1.9787	1.1245	4
Q9H8H3	Methyltransferase-like protein 7A	METTL7A	2.3361	2.8798	0.78106	2
P22234	Multifunctional protein ADE2	PAICS	2.3574	2.4752	1.0343	3
P61981	14-3-3 protein gamma	YWHAG	2.3587	2.4933	0.98012	4
Q07065	Cytoskeleton-associated protein 4	CKAP4	2.3591	2.5384	0.9597	34
Q9UBP9	PTB domain-containing engulfment adapter protein 1	GULP1	2.3978	2.9496	1.0091	2
O75054	Immunoglobulin superfamily member 3	IGSF3	2.4022	2.0421	1.1913	2
P35052	Glypican-1	GPC1	2.4064	2.5409	1.0336	2
Q7Z434	Mitochondrial antiviral-signaling protein	MAVS	2.414	2.7925	0.84485	11
Q92597	Protein NDRG1	NDRG1	2.4204	2.8459	0.91136	2
Q03001	Dystonin	DST	2.4281	2.4457	0.96744	21
Q96A26	Protein FAM162A	FAM162A	2.4488	1.8131	1.3226	2
P35270	Sepiapterin reductase	SPR	2.4535	2.704	1.0121	3
Q9UQ90	Paraplegin	SPG7	2.51	1.9601	1.0932	3
Q86UE4	Protein LYRIC	MTDH	2.5269	2.3116	1.1311	10
P38606	V-type proton ATPase catalytic subunit A	ATP6V1A	2.5368	2.5774	0.8508	2
P08648	Integrin alpha-5	ITGA5	2.5643	2.0745	1.3035	3
Q12965	Unconventional myosin-Ie	MYO1E	2.5659	2.1776	1.2008	7
Q9P2B2	Prostaglandin F2 receptor negative regulator	PTGFRN	2.5757	1.8159	1.4081	3
Q9HBR0	Putative sodium-coupled neutral amino acid transporter 10	SLC38A10	2.5817	2.6594	1.0039	3
P05067	Amyloid beta A4 protein	APP	2.6067	2.5256	0.97854	2
Q14108	Lysosome membrane protein 2	SCARB2	2.6219	2.4258	1.0495	6
O60831	PRA1 family protein 2	PRAF2	2.6414	2.9106	0.8994	3
P63104	14-3-3 protein zeta/delta	YWHAZ	2.6783	2.8255	1.0195	7
P09001	39S ribosomal protein L3, mitochondrial	MRPL3	2.703	3.2239	0.77294	2
P61158	Actin-related protein 3	ACTR3	2.7354	2.7995	0.97394	9
P04075	Fructose-bisphosphate aldolase A	ALDOA	2.7489	4.1179	0.90834	4
Q6YHK3	CD109 antigen	CD109	2.8046	3.1849	0.92802	10
Q96QK1	Vacuolar protein sorting-associated protein 35	VPS35	2.8073	2.6426	1.0878	2
P59998	Actin-related protein 2/3 complex subunit 4	ARPC4	2.8577	2.7158	1.002	3
P48509	CD151 antigen	CD151	2.8674	3.2236	0.88302	2
O15145	Actin-related protein 2/3 complex subunit 3	ARPC3	2.9068	2.6083	1.0936	2
Q8TED1	Probable glutathione peroxidase 8	GPX8	2.928	3.3179	0.94353	2
Q06830	Peroxiredoxin-1	PRDX1	2.9891	3.2828	0.89118	2
Q5ZPR3	CD276 antigen	CD276	3.0107	2.4267	1.1431	2
P60033	CD81 antigen	CD81	3.0495	2.5099	1.195	3
Q99523	Sortilin	SORT1	3.0659	3.3361	0.93756	3
P16144	Integrin beta-4	ITGB4	3.083	3.4403	0.91577	23
P06756	Integrin alpha-V	ITGAV	3.0973	3.0235	0.96135	8
Q9UIQ6	Leucyl-cystinyl aminopeptidase	LNPEP	3.1396	2.5378	1.2425	3
P05556	Integrin beta-1	ITGB1	3.2945	3.1119	0.98985	10
P04040	Catalase	CAT	3.3094	2.6637	1.104	5
O43707	Alpha-actinin-4	ACTN4	3.3149	2.73	1.0809	15
O96011	Peroxisomal membrane protein 11B	PEX11B	3.3348	2.2518	1.4939	2
Q86WV6	Transmembrane protein 173	TMEM173	3.3509	4.1945	0.93952	2
P60174	Triosephosphate isomerase	TPI1	3.3735	3.5135	0.84033	3
P14136	Glial fibrillary acidic protein	GFAP	3.3818	9.5063	0.59699	15
Q92896	Golgi apparatus protein 1	GLG1	3.4605	3.7794	0.98986	9
Q14247	Src substrate cortactin	CTTN	3.5044	3.2493	0.96639	2
Q05707	Collagen alpha-1(XIV) chain	COL14A1	3.5733	3.4704	0.86876	5
Q9UHQ9	NADH-cytochrome b5 reductase 1	CYB5R1	3.5841	3.4367	1.0614	6
Q8N3V7	Synaptopodin	SYNPO	3.5915	3.6023	1.0443	2
P33527	Multidrug resistance-associated protein 1	ABCC1	3.6499	3.6119	0.98687	3
Q13740	CD166 antigen	ALCAM	3.7434	2.8947	1.2346	2
P06733	Alpha-enolase	ENO1	3.789	3.9562	1.1683	8
Q9BZQ8	Protein Niban	FAM129A	3.8816	3.3562	1.1011	5
P02511	Alpha-crystallin B chain	CRYAB	3.9152	4.1754	0.97461	5
P13674	Prolyl 4-hydroxylase subunit alpha-1	P4HA1	4.0342	4.7114	0.87732	6
P26006	Integrin alpha-3	ITGA3	4.084	4.7653	0.88167	8
P08123	Collagen alpha-2(I) chain	COL1A2	4.2348	5.936	0.71847	2
Q15392	Delta(24)-sterol reductase	DHCR24	4.2384	5.5872	0.98788	6
Q9NRG9	Aladin	AAAS	4.3579	4.707	0.86946	2
P18206	Vinculin	VCL	4.3985	4.5914	0.94678	8
P04406	Glyceraldehyde-3-phosphate dehydrogenase	GAPDH	4.4262	5.1589	0.90648	8
P14618	Pyruvate kinase isozymes M1/M2	PKM2	4.5212	4.2292	1.2399	13
Q9Y287	Integral membrane protein 2B	ITM2B	4.7069	6.6653	0.95849	2
P23229	Integrin alpha-6	ITGA6	4.9002	4.6431	1.0965	4
P29966	Myristoylated alanine-rich C-kinase substrate	MARCKS	4.9409	4.3501	1.1068	8
P26038	Moesin	MSN	5.3692	4.1801	1.0876	5
O60462	Neuropilin-2	NRP2	5.6494	4.4457	1.1423	4
Q14444	Caprin-1	CAPRIN1	5.7285	5.5829	1.008	2
Q12983	BCL2/adenovirus E1B 19 kDa protein-interacting protein 3	BNIP3	8.259	9.7708	0.85985	2
P98155	Very low-density lipoprotein receptor	VLDLR	9.8378	5.2941	1.2226	2

## Sheet: Sup table 1B
Protein ID	Protein name	Gene name	Ratio H/L (Mock/ 48hpi) normalized Exp. B	Unique peptides Exp. B
P04114	Apolipoprotein B-100	APOB	0.021633	6
O43670	BUB3-interacting and GLEBS motif-containing protein ZNF207	ZNF207	0.065874	2
Q07812	Apoptosis regulator BAX	BAX	0.066038	7
P10412	Histone H1.4	HIST1H1E	0.070253	2
Q16763	Ubiquitin-conjugating enzyme E2 S	UBE2S	0.13111	7
Q9HCE9	Anoctamin-8	ANO8	0.1382	2
P43121	Cell surface glycoprotein MUC18	MCAM	0.15985	4
Q5VT06	Centrosome-associated protein 350	CEP350	0.16121	2
P32004	Neural cell adhesion molecule L1	L1CAM	0.16133	6
Q8WUY9	DEP domain-containing protein 1B	DEPDC1B	0.16171	2
O95486	Protein transport protein Sec24A	SEC24A	0.17108	2
P10636	Microtubule-associated protein tau	MAPT	0.17217	2
Q9ULW0	Targeting protein for Xklp2	TPX2	0.1875	2
Q5JTJ3	Cytochrome c oxidase assembly factor 6 homolog	COA6	0.19902	2
Q9Y2W1	Thyroid hormone receptor-associated protein 3	THRAP3	0.22284	2
Q8TAA5	GrpE protein homolog 2, mitochondrial	GRPEL2	0.22557	2
Q9Y3Y2	Chromatin target of PRMT1 protein	CHTOP	0.22605	3
P35637	RNA-binding protein FUS	FUS	0.23726	3
Q6PL18	ATPase family AAA domain-containing protein 2	ATAD2	0.23798	3
Q13573	SNW domain-containing protein 1	SNW1	0.25023	2
Q9UDT6	CAP-Gly domain-containing linker protein 2	CLIP2	0.26282	2
Q9H307	Pinin	PNN	0.27553	2
Q9H8V3	Protein ECT2	ECT2	0.27835	2
Q6P444	Mitochondrial fission regulator 2	MTFR2	0.27882	3
P24928	DNA-directed RNA polymerase II subunit RPB1	POLR2A	0.28213	3
O95487	Protein transport protein Sec24B	SEC24B	0.29024	4
P16401	Histone H1.5	HIST1H1B	0.29674	4
P25391	Laminin subunit alpha-1	LAMA1	0.29774	2
Q9UIG0	Tyrosine-protein kinase BAZ1B	BAZ1B	0.30799	10
O75367	Core histone macro-H2A.1	H2AFY	0.31232	7
P11388	DNA topoisomerase 2-alpha	TOP2A	0.31283	12
Q9BW19	Kinesin-like protein KIFC1	KIFC1	0.31448	4
Q6PJT7	Zinc finger CCCH domain-containing protein 14	ZC3H14	0.31876	2
Q8IYA6	Cytoskeleton-associated protein 2-like	CKAP2L	0.33224	4
Q96SZ6	CDK5 regulatory subunit-associated protein 1	CDK5RAP1	0.33743	9
Q96FV9	THO complex subunit 1	THOC1	0.33745	2
Q567V2	Mpv17-like protein 2	MPV17L2	0.33801	2
Q9NR82	Potassium voltage-gated channel subfamily KQT member 5	KCNQ5	0.3385	2
Q08174	Protocadherin-1	PCDH1	0.33946	4
O43663	Protein regulator of cytokinesis 1	PRC1	0.34243	6
Q08378	Golgin subfamily A member 3	GOLGA3	0.34764	13
Q9BY43	Charged multivesicular body protein 4a	CHMP4A	0.34818	2
O95684	FGFR1 oncogene partner	FGFR1OP	0.34902	2
Q99459	Cell division cycle 5-like protein	CDC5L	0.3505	3
Q9HAV4	Exportin-5	XPO5	0.35057	2
Q15437	Protein transport protein Sec23B	SEC23B	0.3515	5
Q9UMS4	Pre-mRNA-processing factor 19	PRPF19	0.36059	4
Q96BR5	Cytochrome c oxidase assembly factor 7	COA7	0.36217	3
A1L390	Pleckstrin homology domain-containing family G member 3	PLEKHG3	0.36494	2
O60264	SWI/SNF-related matrix-associated actin-dependent regulator of chromatin subfamily A member 5	SMARCA5	0.36504	7
O15027	Protein transport protein Sec16A	SEC16A	0.36795	10
Q86W42	THO complex subunit 6 homolog	THOC6	0.36838	2
P67809	Nuclease-sensitive element-binding protein 1	YBX1	0.36937	4
P13995	Bifunctional methylenetetrahydrofolate dehydrogenase/cyclohydrolase, mitochondrial [Includes: NAD-dependent methylenetetrahydrofolate dehydrogenase	MTHFD2	0.37255	5
Q53HL2	Borealin	CDCA8	0.3735	2
Q12824	SWI/SNF-related matrix-associated actin-dependent regulator of chromatin subfamily B member 1	SMARCB1	0.3737	2
Q8IWU2	Serine/threonine-protein kinase LMTK2	LMTK2	0.37431	2
P46013	Antigen KI-67	MKI67	0.37717	20
O00458	Interferon-related developmental regulator 1	IFRD1	0.38998	2
P62805	Histone H4	HIST1H4A	0.39137	7
Q9Y5K6	CD2-associated protein	CD2AP	0.39709	2
P10909	Clusterin	CLU	0.39895	2
Q99595	Mitochondrial import inner membrane translocase subunit Tim17-A	TIMM17A	0.40176	3
Q16625	Occludin	OCLN	0.40328	5
P18583	Protein SON	SON	0.40412	2
Q8IWX8	Calcium homeostasis endoplasmic reticulum protein	CHERP	0.40539	3
Q9NR30	Nucleolar RNA helicase 2	DDX21	0.40649	4
Q9NWH9	SAFB-like transcription modulator	SLTM	0.41504	3
O14737	Programmed cell death protein 5	PDCD5	0.41791	3
Q8NI27	THO complex subunit 2	THOC2	0.42075	3
P49790	Nuclear pore complex protein Nup153	NUP153	0.42211	4
P38919	Eukaryotic initiation factor 4A-III	EIF4A3	0.42231	4
Q99959	Plakophilin-2	PKP2	0.42481	3
Q9UKV3	Apoptotic chromatin condensation inducer in the nucleus	ACIN1	0.42561	3
P13196	5-aminolevulinate synthase, nonspecific, mitochondrial	ALAS1	0.42672	3
Q6Y7W6	PERQ amino acid-rich with GYF domain-containing protein 2	GIGYF2	0.42876	2
Q8WZ19	BTB/POZ domain-containing adapter for CUL3-mediated RhoA degradation protein 1	KCTD13	0.44089	2
Q9Y2Z9	Ubiquinone biosynthesis monooxygenase COQ6, mitochondrial	COQ6	0.44116	2
O75533	Splicing factor 3B subunit 1	SF3B1	0.44355	13
P84090	Enhancer of rudimentary homolog	ERH	0.44356	4
P12270	Nucleoprotein TPR	TPR	0.44422	4
P55060	Exportin-2	CSE1L	0.44495	3
Q9UI43	rRNA methyltransferase 2, mitochondrial	FTSJ2	0.44505	2
Q13435	Splicing factor 3B subunit 2	SF3B2	0.4458	4
Q9BQ52	Zinc phosphodiesterase ELAC protein 2	ELAC2	0.44628	16
Q9H3F6	BTB/POZ domain-containing adapter for CUL3-mediated RhoA degradation protein 3	KCTD10	0.44861	3
Q6P2Q9	Pre-mRNA-processing-splicing factor 8	PRPF8	0.44928	16
P08174	Complement decay-accelerating factor	CD55	0.45129	3
Q6P2E9	Enhancer of mRNA-decapping protein 4	EDC4	0.45174	6
Q7Z3T8	Zinc finger FYVE domain-containing protein 16	ZFYVE16	0.45313	5
Q14966	Zinc finger protein 638	ZNF638	0.45356	3
Q96RR1	Twinkle protein, mitochondrial	PEO1	0.45397	5
O60518	Ran-binding protein 6	RANBP6	0.45427	11
Q9NSY1	BMP-2-inducible protein kinase	BMP2K	0.45589	5
Q7L2E3	Putative ATP-dependent RNA helicase DHX30	DHX30	0.45649	32
P43005	Excitatory amino acid transporter 3	SLC1A1	0.45754	2
Q86V81	THO complex subunit 4	ALYREF	0.45862	2
Q9H5Q4	Dimethyladenosine transferase 2, mitochondrial	TFB2M	0.46265	5
P51114	Fragile X mental retardation syndrome-related protein 1	FXR1	0.46618	19
Q14676	Mediator of DNA damage checkpoint protein 1	MDC1	0.46623	2
Q69YQ0	Cytospin-A	SPECC1L	0.46996	8
O75175	CCR4-NOT transcription complex subunit 3	CNOT3	0.47007	2
Q96RU3	Formin-binding protein 1	FNBP1	0.47056	2
Q9UK39	Nocturnin	CCRN4L	0.473	3
O75643	U5 small nuclear ribonucleoprotein 200 kDa helicase	SNRNP200	0.47594	7
P20700	Lamin-B1	LMNB1	0.47647	12
Q8IWB1	Inositol 1,4,5-trisphosphate receptor-interacting protein	ITPRIP	0.47833	3
O14965	Aurora kinase A	AURKA	0.47853	2
Q9UFC0	Leucine-rich repeat and WD repeat-containing protein 1	LRWD1	0.47856	2
Q15459	Splicing factor 3A subunit 1	SF3A1	0.47924	2
Q14980	Nuclear mitotic apparatus protein 1	NUMA1	0.47932	4
A5YKK6	CCR4-NOT transcription complex subunit 1	CNOT1	0.48192	12
Q71RC2	La-related protein 4	LARP4	0.48221	4
Q12888	Tumor suppressor p53-binding protein 1	TP53BP1	0.48441	2
Q15029	116 kDa U5 small nuclear ribonucleoprotein component	EFTUD2	0.48515	15
Q96A46	Mitoferrin-2	SLC25A28	0.48728	3
Q9HC36	rRNA methyltransferase 3, mitochondrial	RNMTL1	0.48809	2
P09211	Glutathione S-transferase P	GSTP1	0.48987	5
Q9Y520	Protein PRRC2C	PRRC2C	0.49234	20
P62304	Small nuclear ribonucleoprotein E	SNRPE	0.49551	2
Q9BZ29	Dedicator of cytokinesis protein 9	DOCK9	0.49654	4
Q14126	Desmoglein-2	DSG2	0.49681	3
O94906	Pre-mRNA-processing factor 6	PRPF6	0.49733	3
P42167	Lamina-associated polypeptide 2, isoforms beta/gamma	TMPO	0.50149	4
Q15393	Splicing factor 3B subunit 3	SF3B3	0.50277	3
Q9Y2U8	Inner nuclear membrane protein Man1	LEMD3	0.50393	5
Q9NZ45	CDGSH iron-sulfur domain-containing protein 1	CISD1	0.50462	2
P30837	Aldehyde dehydrogenase X, mitochondrial	ALDH1B1	0.50464	9
Q96GW9	Methionine--tRNA ligase, mitochondrial	MARS2	0.50523	6
Q99538	Legumain	LGMN	0.50527	2
Q9NWQ8	Phosphoprotein associated with glycosphingolipid-enriched microdomains 1	PAG1	0.50715	7
Q96T23	Remodeling and spacing factor 1	RSF1	0.50754	3
Q9H0P0	Cytosolic 5'-nucleotidase 3A	NT5C3A	0.50999	6
Q9Y3B4	Splicing factor 3B subunit 6	SF3B6	0.51035	2
Q16637	Survival motor neuron protein	SMN1	0.51196	2
Q53R41	FAST kinase domain-containing protein 1	FASTKD1	0.51684	5
O43143	Pre-mRNA-splicing factor ATP-dependent RNA helicase DHX15	DHX15	0.51794	3
P42285	Superkiller viralicidic activity 2-like 2	SKIV2L2	0.5189	2
O60779	Thiamine transporter 1	SLC19A2	0.52092	2
Q9H4K7	Mitochondrial ribosome-associated GTPase 2	MTG2	0.52198	4
Q9NPE2	Neugrin	NGRN	0.52261	2
Q9UJV9	Probable ATP-dependent RNA helicase DDX41	DDX41	0.52648	4
P82664	28S ribosomal protein S10, mitochondrial	MRPS10	0.53033	2
P02545	Prelamin-A/C	LMNA	0.53156	19
Q12841	Follistatin-related protein 1	FSTL1	0.53484	4
P25054	Adenomatous polyposis coli protein	APC	0.53527	6
P24821	Tenascin	TNC	0.53645	7
Q09328	Alpha-1,6-mannosylglycoprotein 6-beta-N-acetylglucosaminyltransferase A	MGAT5	0.53684	2
P98160	Basement membrane-specific heparan sulfate proteoglycan core protein	HSPG2	0.53739	2
Q9UNN8	Endothelial protein C receptor	PROCR	0.53837	2
Q86YB8	ERO1-like protein beta	ERO1LB	0.54015	2
Q92667	A-kinase anchor protein 1, mitochondrial	AKAP1	0.54063	13
Q9NYJ1	Cytochrome c oxidase assembly factor 4 homolog, mitochondrial	COA4	0.54212	4
Q8IYB8	ATP-dependent RNA helicase SUPV3L1, mitochondrial	SUPV3L1	0.54489	15
P14543	Nidogen-1	NID1	0.549	4
Q9NWH2	Transmembrane protein 242	TMEM242	0.55019	3
Q9NYY8	FAST kinase domain-containing protein 2	FASTKD2	0.55028	14
O43290	U4/U6.U5 tri-snRNP-associated protein 1	SART1	0.5519	4
P10109	Adrenodoxin, mitochondrial	FDX1	0.55209	3
O75127	Pentatricopeptide repeat-containing protein 1, mitochondrial	PTCD1	0.55343	6
P62328	Thymosin beta-4	TMSB4X	0.55731	3
O43716	Glutamyl-tRNA	GATC	0.55976	4
P25325	3-mercaptopyruvate sulfurtransferase	MPST	0.5605	4
P23378	Glycine dehydrogenase	GLDC	0.56169	2
P62318	Small nuclear ribonucleoprotein Sm D3	SNRPD3	0.56316	3
P52292	Importin subunit alpha-1	KPNA2	0.56603	4
Q12849	G-rich sequence factor 1	GRSF1	0.56627	14
Q07157	Tight junction protein ZO-1	TJP1	0.56662	9
P49454	Centromere protein F	CENPF	0.56734	6
Q9NX46	Poly(ADP-ribose) glycohydrolase ARH3	ADPRHL2	0.56922	4
Q69YL0	Uncharacterized protein NCBP2-AS2	NCBP2-AS2	0.56968	2
Q96DI7	U5 small nuclear ribonucleoprotein 40 kDa protein	SNRNP40	0.5712	2
Q8IVS2	Malonyl-CoA-acyl carrier protein transacylase, mitochondrial	MCAT	0.57227	5
Q9BQP7	Mitochondrial genome maintenance exonuclease 1	MGME1	0.57254	6
Q9UPN4	Centrosomal protein of 131 kDa	CEP131	0.573	2
Q8WWH5	Probable tRNA pseudouridine synthase 1	TRUB1	0.57357	2
Q9H089	Large subunit GTPase 1 homolog	LSG1	0.57375	10
Q96RP9	Elongation factor G, mitochondrial	GFM1	0.57377	18
Q16611	Bcl-2 homologous antagonist/killer	BAK1	0.5769	4
Q2TAY7	WD40 repeat-containing protein SMU1	SMU1	0.5772	2
Q5JTZ9	Alanine--tRNA ligase, mitochondrial	AARS2	0.5792	14
Q9NUL7	Probable ATP-dependent RNA helicase DDX28	DDX28	0.58012	9
P49756	RNA-binding protein 25	RBM25	0.58195	3
Q7L8L6	FAST kinase domain-containing protein 5	FASTKD5	0.58306	7
Q96E29	Transcription termination factor 3, mitochondrial	MTERFD1	0.58374	4
Q969Y2	tRNA modification GTPase GTPBP3, mitochondrial	GTPBP3	0.5842	3
O60832	H/ACA ribonucleoprotein complex subunit 4	DKC1	0.58447	2
Q4VC31	Coiled-coil domain-containing protein 58	CCDC58	0.58512	6
Q9HC21	Mitochondrial thiamine pyrophosphate carrier	SLC25A19	0.58555	2
Q9Y2Z4	Tyrosine--tRNA ligase, mitochondrial	YARS2	0.58646	8
Q9Y3C6	Peptidyl-prolyl cis-trans isomerase-like 1	PPIL1	0.58675	2
Q9Y5L4	Mitochondrial import inner membrane translocase subunit Tim13	TIMM13	0.58701	5
P50440	Glycine amidinotransferase, mitochondrial	GATM	0.58873	8
Q6UB35	Monofunctional C1-tetrahydrofolate synthase, mitochondrial	MTHFD1L	0.58937	22
Q9HC52	Chromobox protein homolog 8	CBX8	0.59005	2
Q9HAV7	GrpE protein homolog 1, mitochondrial	GRPEL1	0.59113	11
Q9Y3D9	28S ribosomal protein S23, mitochondrial	MRPS23	0.59159	6
Q8TEQ6	Gem-associated protein 5	GEMIN5	0.59265	4
Q9NVP1	ATP-dependent RNA helicase DDX18	DDX18	0.59268	2
Q7L0Y3	Mitochondrial ribonuclease P protein 1	TRMT10C	0.59554	16
O43766	Lipoyl synthase, mitochondrial	LIAS	0.59644	3
Q9HCL2	Glycerol-3-phosphate acyltransferase 1, mitochondrial	GPAM	0.597	7
Q86XJ1	GAS2-like protein 3	GAS2L3	0.59724	2
P82933	28S ribosomal protein S9, mitochondrial	MRPS9	0.59752	12
Q8TAF3	WD repeat-containing protein 48	WDR48	0.59778	2
Q9H0R6	Glutamyl-tRNA	QRSL1	0.60041	9
Q96HV5	Transmembrane protein 41A	TMEM41A	0.60102	2
Q9NUB1	Acetyl-coenzyme A synthetase 2-like, mitochondrial	ACSS1	0.60142	3
Q9Y2R5	28S ribosomal protein S17, mitochondrial	MRPS17	0.60172	3
Q9BTT6	Leucine-rich repeat-containing protein 1	LRRC1	0.60283	9
Q13829	BTB/POZ domain-containing adapter for CUL3-mediated RhoA degradation protein 2	TNFAIP1	0.60419	2
O95857	Tetraspanin-13	TSPAN13	0.60512	2
Q9UJ41	Rab5 GDP/GTP exchange factor	RABGEF1	0.60602	2
Q9NVV4	Poly(A) RNA polymerase, mitochondrial (PAP)	MTPAP	0.60848	8
Q96EY1	DnaJ homolog subfamily A member 3, mitochondrial	DNAJA3	0.60886	7
Q96EX1	Small integral membrane protein 12	SMIM12	0.61007	3
Q6L8Q7	2',5'-phosphodiesterase 12	PDE12	0.61018	12
Q96I24	Far upstream element-binding protein 3	FUBP3	0.61065	2
Q969Z0	Protein TBRG4	TBRG4	0.61066	11
O95900	Probable tRNA pseudouridine synthase 2	TRUB2	0.61105	5
O94901	SUN domain-containing protein 1	SUN1	0.61136	5
O00622	Protein CYR61	CYR61	0.61205	8
P42704	Leucine-rich PPR motif-containing protein, mitochondrial	LRPPRC	0.61212	67
Q9Y399	28S ribosomal protein S2, mitochondrial	MRPS2	0.6123	4
O43615	Mitochondrial import inner membrane translocase subunit TIM44	TIMM44	0.61246	18
A8MXV4	Nucleoside diphosphate-linked moiety X motif 19, mitochondrial	NUDT19	0.61269	6
Q5SVS4	Kidney mitochondrial carrier protein 1	SLC25A30	0.6131	2
Q9C0C4	Semaphorin-4C	SEMA4C	0.61386	3
Q96IZ0	PRKC apoptosis WT1 regulator protein	PAWR	0.61668	2
Q96Q11	CCA tRNA nucleotidyltransferase 1, mitochondrial	TRNT1	0.61756	2
Q15436	Protein transport protein Sec23A	SEC23A	0.61827	5
P06213	Insulin receptor	INSR	0.61925	6
O15382	Branched-chain-amino-acid aminotransferase, mitochondrial	BCAT2	0.61944	8
O75400	Pre-mRNA-processing factor 40 homolog A	PRPF40A	0.62034	2
Q96A54	Adiponectin receptor protein 1	ADIPOR1	0.62278	2
Q9H3H1	tRNA dimethylallyltransferase, mitochondrial	TRIT1	0.62283	2
Q96CB9	5-methylcytosine rRNA methyltransferase NSUN4	NSUN4	0.62284	5
Q9GZT3	SRA stem-loop-interacting RNA-binding protein, mitochondrial	SLIRP	0.62391	7
O75648	Mitochondrial tRNA-specific 2-thiouridylase 1	TRMU	0.62535	5
Q96F46	Interleukin-17 receptor A	IL17RA	0.62578	3
Q5T9A4	ATPase family AAA domain-containing protein 3B	ATAD3B	0.62591	8
P51116	Fragile X mental retardation syndrome-related protein 2	FXR2	0.62637	11
O15235	28S ribosomal protein S12, mitochondrial	MRPS12	0.62664	4
P62495	Eukaryotic peptide chain release factor subunit 1	ETF1	0.62668	2
P22087	rRNA 2'-O-methyltransferase fibrillarin	FBL	0.62701	3
Q9Y2Z2	Protein MTO1 homolog, mitochondrial	MTO1	0.62722	4
Q9NX18	Succinate dehydrogenase assembly factor 2, mitochondrial	SDHAF2	0.62923	3
P43897	Elongation factor Ts, mitochondrial	TSFM	0.62936	6
Q9UH99	SUN domain-containing protein 2	SUN2	0.62945	8
O00411	DNA-directed RNA polymerase, mitochondrial	POLRMT	0.62999	7
Q14694	Ubiquitin carboxyl-terminal hydrolase 10	USP10	0.63036	2
Q9P0J1	[Pyruvate dehydrogenase [acetyl-transferring]]-phosphatase 1, mitochondrial	PDP1	0.63249	13
Q53S58	Transmembrane protein 177	TMEM177	0.63273	3
Q8N183	Mimitin, mitochondrial	NDUFAF2	0.63331	10
Q9P270	SLAIN motif-containing protein 2	SLAIN2	0.63345	4
Q9Y606	tRNA pseudouridine synthase A, mitochondrial	PUS1	0.63417	3
P20337	Ras-related protein Rab-3B	RAB3B	0.63573	3
Q9Y676	28S ribosomal protein S18b, mitochondrial	MRPS18B	0.63591	4
Q9Y5Z9	UbiA prenyltransferase domain-containing protein 1	UBIAD1	0.63655	2
Q9H2K0	Translation initiation factor IF-3, mitochondrial	MTIF3	0.63669	2
Q9BXF6	Rab11 family-interacting protein 5	RAB11FIP5	0.63706	7
O14578	Citron Rho-interacting kinase	CIT	0.63818	2
O95714	E3 ubiquitin-protein ligase HERC2	HERC2	0.63837	10
Q96EL2	28S ribosomal protein S24, mitochondrial	MRPS24	0.63846	4
Q8IXU6	Solute carrier family 35 member F2	SLC35F2	0.63866	3
Q8NC60	Nitric oxide-associated protein 1	NOA1	0.63889	11
A4D1E9	GTP-binding protein 10	GTPBP10	0.63905	8
Q9BT30	Alpha-ketoglutarate-dependent dioxygenase alkB homolog 7, mitochondrial	ALKBH7	0.64014	2
Q5JTV8	Torsin-1A-interacting protein 1	TOR1AIP1	0.64043	7
Q01780	Exosome component 10	EXOSC10	0.6407	2
A6NJ78	Probable methyltransferase-like protein 15	METTL15	0.64094	2
Q8WYP5	Protein ELYS	AHCTF1	0.64162	4
Q96ND0	Protein FAM210A	FAM210A	0.64206	3
Q6IN84	rRNA methyltransferase 1, mitochondrial	MRM1	0.64215	4
O75845	Lathosterol oxidase	SC5D	0.64232	2
Q13185	Chromobox protein homolog 3	CBX3	0.64237	2
Q7L311	Armadillo repeat-containing X-linked protein 2	ARMCX2	0.64281	4
P82663	28S ribosomal protein S25, mitochondrial	MRPS25	0.64282	5
Q9Y2Q9	28S ribosomal protein S28, mitochondrial	MRPS28	0.64513	4
Q96I51	Williams-Beuren syndrome chromosomal region 16 protein	WBSCR16	0.64514	7
Q8N3R9	MAGUK p55 subfamily member 5	MPP5	0.64518	2
Q03252	Lamin-B2	LMNB2	0.6453	8
Q8TCS8	Polyribonucleotide nucleotidyltransferase 1, mitochondrial	PNPT1	0.646	21
P42166	Lamina-associated polypeptide 2, isoform alpha	TMPO	0.64619	9
Q96EY7	Pentatricopeptide repeat domain-containing protein 3, mitochondrial	PTCD3	0.64734	10
P51398	28S ribosomal protein S29, mitochondrial	DAP3	0.64887	9
P14923	Junction plakoglobin	JUP	0.64907	6
P51608	Methyl-CpG-binding protein 2	MECP2	0.64954	2
Q14683	Structural maintenance of chromosomes protein 1A	SMC1A	0.64969	5
Q8TEW0	Partitioning defective 3 homolog	PARD3	0.6497	2
Q9Y3D3	28S ribosomal protein S16, mitochondrial	MRPS16	0.65098	3
Q9NQW6	Actin-binding protein anillin	ANLN	0.65125	7
Q9BW27	Nuclear pore complex protein Nup85	NUP85	0.65169	4
Q9Y2X3	Nucleolar protein 58	NOP58	0.65195	2
P62995	Transformer-2 protein homolog beta	TRA2B	0.652	2
P21817	Ryanodine receptor 1	RYR1	0.65234	2
P55735	Protein SEC13 homolog	SEC13	0.65261	6
Q6P4F2	Adrenodoxin-like protein, mitochondrial	FDX1L	0.65287	2
Q92820	Gamma-glutamyl hydrolase	GGH	0.65298	7
P51687	Sulfite oxidase, mitochondrial	SUOX	0.6534	2
Q9NQZ5	StAR-related lipid transfer protein 7, mitochondrial	STARD7	0.65396	3
Q9P032	NADH dehydrogenase [ubiquinone] 1 alpha subcomplex assembly factor 4	NDUFAF4	0.65468	5
Q9HA92	Radical S-adenosyl methionine domain-containing protein 1, mitochondrial	RSAD1	0.65482	2
Q8N4C8	Misshapen-like kinase 1	MINK1	0.65632	2
Q8WWI1	LIM domain only protein 7	LMO7	0.65744	31
Q08J23	tRNA (cytosine(34)-C(5))-methyltransferase	NSUN2	0.65779	8
P61604	10 kDa heat shock protein, mitochondrial	HSPE1	0.65809	9
P26583	High mobility group protein B2	HMGB2	0.65809	3
Q99519	Sialidase-1	NEU1	0.65878	5
Q9BZM4	NKG2D ligand 3	ULBP3	0.65901	2
P10809	60 kDa heat shock protein, mitochondrial	HSPD1	0.66096	45
Q9NPH3	Interleukin-1 receptor accessory protein	IL1RAP	0.66126	8
P54098	DNA polymerase subunit gamma-1	POLG	0.66135	6
O15270	Serine palmitoyltransferase 2	SPTLC2	0.66168	9
P38646	Stress-70 protein, mitochondrial	HSPA9	0.6619	37
Q9UQ13	Leucine-rich repeat protein SHOC-2	SHOC2	0.66241	2
P32322	Pyrroline-5-carboxylate reductase 1, mitochondrial	PYCR1	0.66269	9
Q9HD34	LYR motif-containing protein 4	LYRM4	0.66279	4
O76024	Wolframin	WFS1	0.66313	11
Q9BRT2	Ubiquinol-cytochrome-c reductase complex assembly factor 2	UQCC2	0.66314	5
Q6P587	Acylpyruvase FAHD1, mitochondrial	FAHD1	0.66333	2
Q9Y3D6	Mitochondrial fission 1 protein	FIS1	0.66371	4
Q8WXI9	Transcriptional repressor p66-beta	GATAD2B	0.66429	2
Q8IXS6	Paralemmin-2	PALM2	0.66443	2
Q9BX95	Sphingosine-1-phosphate phosphatase 1	SGPP1	0.6663	4
Q9H8M5	Metal transporter CNNM2	CNNM2	0.66652	4
Q7L592	NADH dehydrogenase [ubiquinone] complex I, assembly factor 7	NDUFAF7	0.66823	2
O75970	Multiple PDZ domain protein	MPDZ	0.66832	2
Q13137	Calcium-binding and coiled-coil domain-containing protein 2	CALCOCO2	0.66844	5
Q9P0S2	Cytochrome c oxidase assembly protein COX16 homolog, mitochondrial	COX16	0.66936	2
Q99757	Thioredoxin, mitochondrial	TXN2	0.66947	5
P43007	Neutral amino acid transporter A	SLC1A4	0.66974	5
Q9HCM3	UPF0606 protein KIAA1549	KIAA1549	0.67001	3
Q9UQ35	Serine/arginine repetitive matrix protein 2	SRRM2	0.67002	8
Q9NP72	Ras-related protein Rab-18	RAB18	0.67079	9
Q9H813	Transmembrane protein 206	TMEM206	0.67137	5
P82914	28S ribosomal protein S15, mitochondrial	MRPS15	0.67141	3
Q8WWV3	Reticulon-4-interacting protein 1, mitochondrial	RTN4IP1	0.67156	3
Q6PJW8	Consortin	CNST	0.67182	2
P82675	28S ribosomal protein S5, mitochondrial	MRPS5	0.67333	9
Q86V48	Leucine zipper protein 1	LUZP1	0.6734	18
O75616	GTPase Era, mitochondrial	ERAL1	0.67386	7
Q9BYN8	28S ribosomal protein S26, mitochondrial	MRPS26	0.67402	6
Q02218	2-oxoglutarate dehydrogenase, mitochondrial	OGDH	0.67412	30
Q8NF91	Nesprin-1	SYNE1	0.67488	16
Q8TD30	Alanine aminotransferase 2	GPT2	0.675	15
P82673	28S ribosomal protein S35, mitochondrial	MRPS35	0.6766	3
Q8NBN7	Retinol dehydrogenase 13	RDH13	0.67837	4
P53701	Cytochrome c-type heme lyase	HCCS	0.67885	12
P62140	Serine/threonine-protein phosphatase PP1-beta catalytic subunit	PPP1CB	0.67959	4
P82650	28S ribosomal protein S22, mitochondrial	MRPS22	0.67983	11
Q86SX6	Glutaredoxin-related protein 5, mitochondrial	GLRX5	0.68027	5
Q5SRE5	Nucleoporin NUP188 homolog	NUP188	0.6813	5
Q9UHN1	DNA polymerase subunit gamma-2, mitochondrial	POLG2	0.68186	2
Q8N511	Transmembrane protein 199	TMEM199	0.68197	2
Q96E11	Ribosome-recycling factor, mitochondrial	MRRF	0.68283	6
P07996	Thrombospondin-1	THBS1	0.68409	9
Q6SPF0	Atherin	SAMD1	0.68457	3
Q9BVK2	Probable dolichyl pyrophosphate Glc1Man9GlcNAc2 alpha-1,3-glucosyltransferase	ALG8	0.68457	2
Q16740	ATP-dependent Clp protease proteolytic subunit, mitochondrial	CLPP	0.68478	10
P82930	28S ribosomal protein S34, mitochondrial	MRPS34	0.68489	6
Q92552	28S ribosomal protein S27, mitochondrial	MRPS27	0.68491	11
Q8N2A8	Mitochondrial cardiolipin hydrolase	PLD6	0.68523	2
Q92665	28S ribosomal protein S31, mitochondrial	MRPS31	0.68539	9
Q5U5X0	Complex III assembly factor LYRM7	LYRM7	0.68543	4
Q8IXM3	39S ribosomal protein L41, mitochondrial	MRPL41	0.68626	5
Q8WWM7	Ataxin-2-like protein	ATXN2L	0.68626	9
O00165	HCLS1-associated protein X-1	HAX1	0.68675	6
O75879	Glutamyl-tRNA	GATB	0.68727	3
Q9NRP2	COX assembly mitochondrial protein 2 homolog	CMC2	0.6877	3
P09471	Guanine nucleotide-binding protein G	GNAO1	0.68787	5
Q9Y6M4	Casein kinase I isoform gamma-3	CSNK1G3	0.6883	3
P30405	Peptidyl-prolyl cis-trans isomerase F, mitochondrial	PPIF	0.68833	7
P07948	Tyrosine-protein kinase Lyn	LYN	0.68852	9
Q6P1L8	39S ribosomal protein L14, mitochondrial	MRPL14	0.68924	3
Q9UJ83	2-hydroxyacyl-CoA lyase 1	HACL1	0.68988	4
Q15154	Pericentriolar material 1 protein	PCM1	0.69011	4
Q8WUK0	Phosphatidylglycerophosphatase and protein-tyrosine phosphatase 1	PTPMT1	0.69035	3
Q8TF72	Protein Shroom3	SHROOM3	0.69151	2
O75414	Nucleoside diphosphate kinase 6	NME6	0.69196	3
Q9HD33	39S ribosomal protein L47, mitochondrial	MRPL47	0.69202	9
Q92499	ATP-dependent RNA helicase DDX1	DDX1	0.69219	10
Q9UMS0	NFU1 iron-sulfur cluster scaffold homolog, mitochondrial	NFU1	0.69237	5
Q6P087	RNA pseudouridylate synthase domain-containing protein 3	RPUSD3	0.69282	4
O14548	Cytochrome c oxidase subunit 7A-related protein, mitochondrial	COX7A2L	0.69314	4
P46199	Translation initiation factor IF-2, mitochondrial	MTIF2	0.69407	6
P99999	Cytochrome c	CYCS	0.69427	6
Q9BQE5	Apolipoprotein L2	APOL2	0.69431	3
Q9Y224	UPF0568 protein C14orf166	C14orf166	0.69447	4
Q5T8D3	Acyl-CoA-binding domain-containing protein 5	ACBD5	0.69467	6
Q9BQ95	Evolutionarily conserved signaling intermediate in Toll pathway, mitochondrial	ECSIT	0.69467	8
Q9BW92	Threonine--tRNA ligase, mitochondrial	TARS2	0.69467	10
Q9Y2R9	28S ribosomal protein S7, mitochondrial	MRPS7	0.69561	9
Q9H9J2	39S ribosomal protein L44, mitochondrial	MRPL44	0.69564	11
O14561	Acyl carrier protein, mitochondrial	NDUFAB1	0.69635	5
Q9BRZ2	E3 ubiquitin-protein ligase TRIM56	TRIM56	0.69651	2
Q99714	3-hydroxyacyl-CoA dehydrogenase type-2	HSD17B10	0.69667	14
Q8WV74	Nucleoside diphosphate-linked moiety X motif 8, mitochondrial	NUDT8	0.69765	2
Q14498	RNA-binding protein 39	RBM39	0.69769	3
Q9NWU5	39S ribosomal protein L22, mitochondrial	MRPL22	0.69773	8
Q99798	Aconitate hydratase, mitochondrial	ACO2	0.6983	30
Q14197	Peptidyl-tRNA hydrolase ICT1, mitochondrial	ICT1	0.69847	6
Q86SQ0	Pleckstrin homology-like domain family B member 2	PHLDB2	0.69882	3
Q5T6F2	Ubiquitin-associated protein 2	UBAP2	0.69899	2
Q96C01	Protein FAM136A	FAM136A	0.69937	2
O75165	DnaJ homolog subfamily C member 13	DNAJC13	0.69956	16
P04035	3-hydroxy-3-methylglutaryl-coenzyme A reductase	HMGCR	0.69971	2
P56192	Methionine--tRNA ligase, cytoplasmic	MARS	0.69984	11
Q9H2W6	39S ribosomal protein L46, mitochondrial	MRPL46	0.7012	9
O94925	Glutaminase kidney isoform, mitochondrial	GLS	0.70131	16
Q96LL9	DnaJ homolog subfamily C member 30	DNAJC30	0.70151	2
Q5T160	Probable arginine--tRNA ligase, mitochondrial	RARS2	0.70185	16
P52948	Nuclear pore complex protein Nup98-Nup96 [Cleaved into: Nuclear pore complex protein Nup98	NUP98	0.70195	9
O00124	UBX domain-containing protein 8	UBXN8	0.70231	2
Q7Z417	Nuclear fragile X mental retardation-interacting protein 2	NUFIP2	0.70335	10
Q96KC8	DnaJ homolog subfamily C member 1	DNAJC1	0.70352	6
Q10713	Mitochondrial-processing peptidase subunit alpha	PMPCA	0.70373	14
Q96I99	Succinyl-CoA ligase [GDP-forming] subunit beta, mitochondrial	SUCLG2	0.70381	15
P22830	Ferrochelatase, mitochondrial	FECH	0.70452	10
Q14061	Cytochrome c oxidase copper chaperone	COX17	0.70486	3
O60220	Mitochondrial import inner membrane translocase subunit Tim8 A	TIMM8A	0.70521	5
Q96I25	Splicing factor 45	RBM17	0.7057	2
Q9BRJ2	39S ribosomal protein L45, mitochondrial	MRPL45	0.70628	6
Q05932	Folylpolyglutamate synthase, mitochondrial	FPGS	0.7063	2
Q9UH62	Armadillo repeat-containing X-linked protein 3	ARMCX3	0.7066	8
Q8NCA5	Protein FAM98A	FAM98A	0.70673	2
O76031	ATP-dependent Clp protease ATP-binding subunit clpX-like, mitochondrial	CLPX	0.70699	20
P61962	DDB1- and CUL4-associated factor 7	DCAF7	0.7071	2
O75880	Protein SCO1 homolog, mitochondrial	SCO1	0.70796	5
Q9NRC1	Suppressor of tumorigenicity 7 protein	ST7	0.70796	4
Q13084	39S ribosomal protein L28, mitochondrial	MRPL28	0.70823	7
P48735	Isocitrate dehydrogenase [NADP], mitochondrial	IDH2	0.70874	17
Q8TAE8	Growth arrest and DNA damage-inducible proteins-interacting protein 1	GADD45GIP1	0.70935	10
Q6NVY1	3-hydroxyisobutyryl-CoA hydrolase, mitochondrial	HIBCH	0.70943	9
Q15070	Mitochondrial inner membrane protein OXA1L	OXA1L	0.70953	4
O15440	Multidrug resistance-associated protein 5	ABCC5	0.70984	9
P07814	Bifunctional glutamate/proline--tRNA ligase	EPRS	0.70989	26
Q9Y3E5	Peptidyl-tRNA hydrolase 2, mitochondrial	PTRH2	0.71027	4
Q14671	Pumilio homolog 1	PUM1	0.71049	2
Q16513	Serine/threonine-protein kinase N2	PKN2	0.71067	5
Q6P4A7	Sideroflexin-4	SFXN4	0.7107	3
Q16836	Hydroxyacyl-coenzyme A dehydrogenase, mitochondrial	HADH	0.71101	7
O14653	Golgi SNAP receptor complex member 2	GOSR2	0.71119	5
Q5T653	39S ribosomal protein L2, mitochondrial	MRPL2	0.71152	5
Q16540	39S ribosomal protein L23, mitochondrial	MRPL23	0.71184	2
Q9Y2S7	Polymerase delta-interacting protein 2	POLDIP2	0.71206	10
P18850	Cyclic AMP-dependent transcription factor ATF-6 alpha	ATF6	0.7121	4
P51649	Succinate-semialdehyde dehydrogenase, mitochondrial	ALDH5A1	0.71273	6
Q9Y5Q0	Fatty acid desaturase 3	FADS3	0.71277	4
O15160	DNA-directed RNA polymerases I and III subunit RPAC1	POLR1C	0.71319	3
Q9BX40	Protein LSM14 homolog B	LSM14B	0.71372	2
P54886	Delta-1-pyrroline-5-carboxylate synthase	ALDH18A1	0.71456	33
P50897	Palmitoyl-protein thioesterase 1	PPT1	0.71478	3
Q9Y291	28S ribosomal protein S33, mitochondrial	MRPS33	0.71542	2
Q9H0U6	39S ribosomal protein L18, mitochondrial	MRPL18	0.71566	5
Q8WV93	Lactation elevated protein 1	LACE1	0.71591	2
Q9HD26	Golgi-associated PDZ and coiled-coil motif-containing protein	GOPC	0.71592	3
O95881	Thioredoxin domain-containing protein 12	TXNDC12	0.71621	6
Q8N5N7	39S ribosomal protein L50, mitochondrial	MRPL50	0.7164	5
Q9Y375	Complex I intermediate-associated protein 30, mitochondrial	NDUFAF1	0.71648	8
Q9NVA1	Ubiquinol-cytochrome-c reductase complex assembly factor 1	UQCC1	0.71657	5
Q96B49	Mitochondrial import receptor subunit TOM6 homolog	TOMM6	0.71661	2
Q6Y2X3	DnaJ homolog subfamily C member 14	DNAJC14	0.71664	2
Q8WVM0	Dimethyladenosine transferase 1, mitochondrial	TFB1M	0.71696	7
Q9NYK5	39S ribosomal protein L39, mitochondrial	MRPL39	0.71758	4
Q96QE5	Transcription elongation factor, mitochondrial	TEFM	0.71767	2
Q8TCC3	39S ribosomal protein L30, mitochondrial	MRPL30	0.71841	2
Q9NPJ3	Acyl-coenzyme A thioesterase 13	ACOT13	0.71873	3
Q5SWX8	Protein odr-4 homolog	ODR4	0.7195	8
Q12981	Vesicle transport protein SEC20	BNIP1	0.72046	7
Q9BQE4	Selenoprotein S	VIMP	0.72073	4
O75439	Mitochondrial-processing peptidase subunit beta	PMPCB	0.72081	16
Q9BV23	Monoacylglycerol lipase ABHD6	ABHD6	0.7209	3
Q9UGC7	Peptide chain release factor 1-like, mitochondrial	MTRF1L	0.72177	4
Q07021	Complement component 1 Q subcomponent-binding protein, mitochondrial	C1QBP	0.72182	10
Q8WXX5	DnaJ homolog subfamily C member 9	DNAJC9	0.72215	3
Q9BVV7	Mitochondrial import inner membrane translocase subunit Tim21	TIMM21	0.72216	3
Q96I59	Probable asparagine--tRNA ligase, mitochondrial	NARS2	0.72308	5
Q5TEU4	NADH dehydrogenase [ubiquinone] 1 alpha subcomplex assembly factor 5	NDUFAF5	0.72328	3
P82909	28S ribosomal protein S36, mitochondrial	MRPS36	0.72354	5
Q8IZP0	Abl interactor 1	ABI1	0.7239	2
P82921	28S ribosomal protein S21, mitochondrial	MRPS21	0.72414	3
Q86VP1	Tax1-binding protein 1	TAX1BP1	0.72439	11
O14523	C2 domain-containing protein 2-like	C2CD2L	0.72446	4
P48634	Protein PRRC2A	PRRC2A	0.72503	10
Q96AJ9	Vesicle transport through interaction with t-SNAREs homolog 1A	VTI1A	0.72542	4
P09001	39S ribosomal protein L3, mitochondrial	MRPL3	0.72568	4
Q8N0Z8	tRNA pseudouridine synthase-like 1	PUSL1	0.72569	2
Q8NHP6	Motile sperm domain-containing protein 2	MOSPD2	0.72578	3
Q9Y697	Cysteine desulfurase, mitochondrial	NFS1	0.72591	15
Q9BSK2	Solute carrier family 25 member 33	SLC25A33	0.72595	3
Q9NUL3	Double-stranded RNA-binding protein Staufen homolog 2	STAU2	0.72602	5
Q86YH6	Decaprenyl-diphosphate synthase subunit 2	PDSS2	0.72642	4
Q14344	Guanine nucleotide-binding protein subunit alpha-13	GNA13	0.72665	7
P52815	39S ribosomal protein L12, mitochondrial	MRPL12	0.72675	6
Q96DV4	39S ribosomal protein L38, mitochondrial	MRPL38	0.72678	11
Q8WUM0	Nuclear pore complex protein Nup133	NUP133	0.72678	9
Q04837	Single-stranded DNA-binding protein, mitochondrial	SSBP1	0.72697	7
Q12931	Heat shock protein 75 kDa, mitochondrial	TRAP1	0.72722	19
Q9NVS2	28S ribosomal protein S18a, mitochondrial	MRPS18A	0.72761	5
O60337	E3 ubiquitin-protein ligase MARCH6	2006-03-01	0.72772	2
Q15046	Lysine--tRNA ligase	KARS	0.72772	9
Q8NFZ8	Cell adhesion molecule 4	CADM4	0.72779	4
P49406	39S ribosomal protein L19, mitochondrial	MRPL19	0.72816	8
Q9NUJ1	Mycophenolic acid acyl-glucuronide esterase, mitochondrial	ABHD10	0.72854	8
Q9H7H0	Methyltransferase-like protein 17, mitochondrial	METTL17	0.7289	2
O43837	Isocitrate dehydrogenase [NAD] subunit beta, mitochondrial	IDH3B	0.72974	11
Q8NCG7	Sn1-specific diacylglycerol lipase beta	DAGLB	0.72987	5
Q9UQE7	Structural maintenance of chromosomes protein 3	SMC3	0.73049	4
Q9NP92	28S ribosomal protein S30, mitochondrial	MRPS30	0.73077	10
Q9Y3B7	39S ribosomal protein L11, mitochondrial	MRPL11	0.73095	8
Q9BYC8	39S ribosomal protein L32, mitochondrial	MRPL32	0.73096	4
Q15031	Probable leucine--tRNA ligase, mitochondrial	LARS2	0.73147	14
P36957	Dihydrolipoyllysine-residue succinyltransferase component of 2-oxoglutarate dehydrogenase complex, mitochondrial	DLST	0.7315	8
P30038	Delta-1-pyrroline-5-carboxylate dehydrogenase, mitochondrial	ALDH4A1	0.73322	12
Q06787	Fragile X mental retardation protein 1	FMR1	0.73359	6
Q9NX74	tRNA-dihydrouridine	DUS2	0.73393	3
Q9Y3I0	tRNA-splicing ligase RtcB homolog	RTCB	0.73401	5
Q5VV42	Threonylcarbamoyladenosine tRNA methylthiotransferase	CDKAL1	0.73412	10
Q8NCC3	Group XV phospholipase A2	PLA2G15	0.73421	2
O43815	Striatin	STRN	0.73423	5
Q13428	Treacle protein	TCOF1	0.7346	4
O95363	Phenylalanine--tRNA ligase, mitochondrial	FARS2	0.73514	3
P56589	Peroxisomal biogenesis factor 3	PEX3	0.73576	5
P32189	Glycerol kinase	GK	0.7364	5
Q08211	ATP-dependent RNA helicase A	DHX9	0.73701	9
Q9UHB6	LIM domain and actin-binding protein 1	LIMA1	0.73761	21
O94898	Leucine-rich repeats and immunoglobulin-like domains protein 2	LRIG2	0.73765	2
Q96A35	39S ribosomal protein L24, mitochondrial	MRPL24	0.73768	2
P00505	Aspartate aminotransferase, mitochondrial	GOT2	0.73768	22
P15260	Interferon gamma receptor 1	IFNGR1	0.73773	2
Q12769	Nuclear pore complex protein Nup160	NUP160	0.73794	9
Q9C037	E3 ubiquitin-protein ligase TRIM4	TRIM4	0.73823	4
Q86W74	Ankyrin repeat domain-containing protein 46	ANKRD46	0.73914	3
Q9P291	Armadillo repeat-containing X-linked protein 1	ARMCX1	0.73919	2
Q02388	Collagen alpha-1	COL7A1	0.73919	2
P46531	Neurogenic locus notch homolog protein 1	NOTCH1	0.73923	5
Q9H2D1	Mitochondrial folate transporter/carrier	SLC25A32	0.73966	5
Q7Z7K0	COX assembly mitochondrial protein homolog	CMC1	0.74053	2
Q9H9P8	L-2-hydroxyglutarate dehydrogenase, mitochondrial	L2HGDH	0.74053	7
P57740	Nuclear pore complex protein Nup107	NUP107	0.74102	6
Q9P015	39S ribosomal protein L15, mitochondrial	MRPL15	0.74142	10
Q16762	Thiosulfate sulfurtransferase	TST	0.74147	6
P23368	NAD-dependent malic enzyme, mitochondrial	ME2	0.74152	10
O75094	Slit homolog 3 protein	SLIT3	0.74194	2
Q9NWM8	Peptidyl-prolyl cis-trans isomerase FKBP14	FKBP14	0.74264	4
Q9Y5Y0	Feline leukemia virus subgroup C receptor-related protein 1	FLVCR1	0.74292	2
Q7Z6M4	Transcription termination factor 4, mitochondrial	MTERF4	0.7431	4
Q8NFV4	Alpha/beta hydrolase domain-containing protein 11	ABHD11	0.74342	8
O43819	Protein SCO2 homolog, mitochondrial	SCO2	0.7437	4
O75379	Vesicle-associated membrane protein 4	VAMP4	0.74393	2
Q9BSH4	Translational activator of cytochrome c oxidase 1	TACO1	0.74434	4
Q13438	Protein OS-9	OS9	0.74559	9
P52758	Ribonuclease UK114	HRSP12	0.74578	4
Q9NP81	Serine--tRNA ligase, mitochondrial	SARS2	0.74603	11
Q9NZM3	Intersectin-2	ITSN2	0.74648	2
P22413	Ectonucleotide pyrophosphatase/phosphodiesterase family member 1	ENPP1	0.74712	2
P11310	Medium-chain specific acyl-CoA dehydrogenase, mitochondrial	ACADM	0.74792	13
P35580	Myosin-10	MYH10	0.74792	3
Q9BSF4	Uncharacterized protein C19orf52	C19orf52	0.7482	5
Q96H78	Solute carrier family 25 member 44	SLC25A44	0.74864	3
Q96SK2	Transmembrane protein 209	TMEM209	0.7487	4
O75694	Nuclear pore complex protein Nup155	NUP155	0.7488	13
Q658P3	Metalloreductase STEAP3	STEAP3	0.74916	5
Q7L4E1	Protein FAM73B	FAM73B	0.74968	3
P53597	Succinyl-CoA ligase [ADP/GDP-forming] subunit alpha, mitochondrial	SUCLG1	0.74978	6
Q86U28	Iron-sulfur cluster assembly 2 homolog, mitochondrial	ISCA2	0.74997	2
P48723	Heat shock 70 kDa protein 13	HSPA13	0.75001	7
Q13155	Aminoacyl tRNA synthase complex-interacting multifunctional protein 2	AIMP2	0.75021	4
Q96DP5	Methionyl-tRNA formyltransferase, mitochondrial	MTFMT	0.75126	3
P29279	Connective tissue growth factor	CTGF	0.75144	10
Q9UHX1	Poly(U)-binding-splicing factor PUF60	PUF60	0.75148	5
Q9BZQ6	ER degradation-enhancing alpha-mannosidase-like protein 3	EDEM3	0.7518	5
O15269	Serine palmitoyltransferase 1	SPTLC1	0.75285	12
P49590	Probable histidine--tRNA ligase, mitochondrial	HARS2	0.753	9
Q92783	Signal transducing adapter molecule 1	STAM	0.75327	3
Q9BYD6	39S ribosomal protein L1, mitochondrial	MRPL1	0.75338	8
Q9BYD2	39S ribosomal protein L9, mitochondrial	MRPL9	0.75416	9
P28838	Cytosol aminopeptidase	LAP3	0.75464	15
O96008	Mitochondrial import receptor subunit TOM40 homolog	TOMM40	0.75475	11
P33908	Mannosyl-oligosaccharide 1,2-alpha-mannosidase IA	MAN1A1	0.75491	3
Q9BX68	Histidine triad nucleotide-binding protein 2, mitochondrial	HINT2	0.75555	4
Q9Y305	Acyl-coenzyme A thioesterase 9, mitochondrial	ACOT9	0.75621	12
Q8N983	39S ribosomal protein L43, mitochondrial	MRPL43	0.75648	4
Q9UNK0	Syntaxin-8	STX8	0.75668	6
Q9Y693	Lipoma HMGIC fusion partner	LHFP	0.75687	2
Q96EL3	39S ribosomal protein L53, mitochondrial	MRPL53	0.75708	3
Q99808	Equilibrative nucleoside transporter 1	SLC29A1	0.75734	4
Q13618	Cullin-3	CUL3	0.7574	7
Q96PU5	E3 ubiquitin-protein ligase NEDD4-like	NEDD4L	0.75743	3
Q7KZN9	Cytochrome c oxidase assembly protein COX15 homolog	COX15	0.75791	5
Q4G0N4	NAD kinase 2, mitochondrial	NADK2	0.75817	7
Q92536	Y+L amino acid transporter 2	SLC7A6	0.75851	3
Q9BU61	NADH dehydrogenase [ubiquinone] 1 alpha subcomplex assembly factor 3	NDUFAF3	0.7593	4
P27694	Replication protein A 70 kDa DNA-binding subunit	RPA1	0.75937	2
O00330	Pyruvate dehydrogenase protein X component, mitochondrial	PDHX	0.76008	10
Q9GZU1	Mucolipin-1	MCOLN1	0.76036	2
Q9NW81	ATP synthase subunit s-like protein	ATP5SL	0.76133	2
Q5JPH6	Probable glutamate--tRNA ligase, mitochondrial	EARS2	0.7618	6
Q8IWA4	Mitofusin-1	MFN1	0.76211	14
Q9P2R7	Succinyl-CoA ligase [ADP-forming] subunit beta, mitochondrial	SUCLA2	0.76253	16
Q8NBM4	Ubiquitin-associated domain-containing protein 2	UBAC2	0.76263	4
Q13405	39S ribosomal protein L49, mitochondrial	MRPL49	0.76289	6
Q96AB3	Isochorismatase domain-containing protein 2, mitochondrial	ISOC2	0.76299	3
Q8NFQ8	Torsin-1A-interacting protein 2	TOR1AIP2	0.76374	7
Q86VI3	Ras GTPase-activating-like protein IQGAP3	IQGAP3	0.7639	4
P61966	AP-1 complex subunit sigma-1A	AP1S1	0.76505	2
Q6N075	Molybdate-anion transporter	MFSD5	0.76553	2
Q9NRX2	39S ribosomal protein L17, mitochondrial	MRPL17	0.7658	4
P82932	28S ribosomal protein S6, mitochondrial	MRPS6	0.76583	3
Q8N5M1	ATP synthase mitochondrial F1 complex assembly factor 2	ATPAF2	0.76619	5
Q8WVX9	Fatty acyl-CoA reductase 1	FAR1	0.76632	12
Q8NFH5	Nucleoporin NUP53	NUP35	0.76669	2
Q6P1N9	Putative deoxyribonuclease TATDN1	TATDN1	0.7671	3
Q9Y487	V-type proton ATPase 116 kDa subunit a isoform 2	ATP6V0A2	0.76722	5
Q9Y3D7	Mitochondrial import inner membrane translocase subunit TIM16	PAM16	0.76727	3
Q9BPX3	Condensin complex subunit 3	NCAPG	0.76811	2
Q9NX20	39S ribosomal protein L16, mitochondrial	MRPL16	0.76831	3
P16989	Y-box-binding protein 3	YBX3	0.76834	4
P49411	Elongation factor Tu, mitochondrial	TUFM	0.76859	25
Q00059	Transcription factor A, mitochondrial	TFAM	0.76934	12
Q8NCN5	Pyruvate dehydrogenase phosphatase regulatory subunit, mitochondrial	PDPR	0.76939	18
P23786	Carnitine O-palmitoyltransferase 2, mitochondrial	CPT2	0.76985	17
Q9Y5B9	FACT complex subunit SPT16	SUPT16H	0.77001	6
Q969S9	Ribosome-releasing factor 2, mitochondrial	GFM2	0.77023	5
Q16775	Hydroxyacylglutathione hydrolase, mitochondrial	HAGH	0.77026	5
O14974	Protein phosphatase 1 regulatory subunit 12A	PPP1R12A	0.77049	19
O75390	Citrate synthase, mitochondrial	CS	0.77064	15
Q9Y6G3	39S ribosomal protein L42, mitochondrial	MRPL42	0.77098	2
Q9BYD3	39S ribosomal protein L4, mitochondrial	MRPL4	0.77165	4
Q5BJH7	Protein YIF1B	YIF1B	0.77197	2
Q96Q07	BTB/POZ domain-containing protein 9	BTBD9	0.77198	2
Q9P246	Stromal interaction molecule 2	STIM2	0.77243	5
Q13907	Isopentenyl-diphosphate Delta-isomerase 1	IDI1	0.77251	4
Q14160	Protein scribble homolog	SCRIB	0.77254	27
Q9Y584	Mitochondrial import inner membrane translocase subunit Tim22	TIMM22	0.77259	2
Q9NQ50	39S ribosomal protein L40, mitochondrial	MRPL40	0.77311	6
Q9Y5J6	Mitochondrial import inner membrane translocase subunit Tim10 B	TIMM10B	0.77312	3
P35244	Replication protein A 14 kDa subunit	RPA3	0.77337	2
P00167	Cytochrome b5	CYB5A	0.77343	3
Q14103	Heterogeneous nuclear ribonucleoprotein D0	HNRNPD	0.77374	2
P47897	Glutamine--tRNA ligase	QARS	0.77459	11
Q13686	Alkylated DNA repair protein alkB homolog 1	ALKBH1	0.77489	2
Q9BZE1	39S ribosomal protein L37, mitochondrial	MRPL37	0.77514	10
P22033	Methylmalonyl-CoA mutase, mitochondrial	MUT	0.77571	17
Q13825	Methylglutaconyl-CoA hydratase, mitochondrial	AUH	0.77604	3
Q6P1Q0	LETM1 domain-containing protein 1	LETMD1	0.77623	3
O75208	Ubiquinone biosynthesis protein COQ9, mitochondrial	COQ9	0.77647	6
Q13286	Battenin	CLN3	0.77703	2
Q8WW59	SPRY domain-containing protein 4	SPRYD4	0.7776	2
Q08945	FACT complex subunit SSRP1	SSRP1	0.77761	5
Q8IWE4	DCN1-like protein 3	DCUN1D3	0.7778	2
Q7Z2W9	39S ribosomal protein L21, mitochondrial	MRPL21	0.77786	3
Q9NRG9	Aladin	AAAS	0.77809	6
Q14BN4	Sarcolemmal membrane-associated protein	SLMAP	0.77824	8
P20674	Cytochrome c oxidase subunit 5A, mitochondrial	COX5A	0.77898	8
Q92947	Glutaryl-CoA dehydrogenase, mitochondrial	GCDH	0.77974	6
Q96EC8	Protein YIPF6	YIPF6	0.77986	2
Q12959	Disks large homolog 1	DLG1	0.77988	16
Q9UKU7	Isobutyryl-CoA dehydrogenase, mitochondrial	ACAD8	0.78002	2
Q5HYI7	Metaxin-3	MTX3	0.78016	6
Q6UWS5	Protein PET117 homolog, mitochondrial	PET117	0.78019	2
Q6P1M0	Long-chain fatty acid transport protein 4	SLC27A4	0.7806	17
Q8N5G2	Macoilin	TMEM57	0.78104	4
Q9BUE6	Iron-sulfur cluster assembly 1 homolog, mitochondrial	ISCA1	0.78111	2
O14966	Ras-related protein Rab-7L1	RAB29	0.78196	4
P35610	Sterol O-acyltransferase 1	SOAT1	0.78234	4
P22570	NADPH:adrenodoxin oxidoreductase, mitochondrial	FDXR	0.78263	10
P57088	Transmembrane protein 33	TMEM33	0.78361	7
Q8WWC4	Uncharacterized protein C2orf47, mitochondrial	C2orf47	0.78362	4
Q9H7Z7	Prostaglandin E synthase 2	PTGES2	0.78371	9
Q9H2M9	Rab3 GTPase-activating protein non-catalytic subunit	RAB3GAP2	0.78377	7
Q16134	Electron transfer flavoprotein-ubiquinone oxidoreductase, mitochondrial	ETFDH	0.7841	11
O94903	Proline synthase co-transcribed bacterial homolog protein	PROSC	0.7843	3
Q16531	DNA damage-binding protein 1	DDB1	0.78573	6
P50213	Isocitrate dehydrogenase [NAD] subunit alpha, mitochondrial	IDH3A	0.78609	13
P40926	Malate dehydrogenase, mitochondrial	MDH2	0.78646	16
Q07820	Induced myeloid leukemia cell differentiation protein Mcl-1	MCL1	0.78651	2
P21912	Succinate dehydrogenase [ubiquinone] iron-sulfur subunit, mitochondrial	SDHB	0.78762	12
Q14249	Endonuclease G, mitochondrial	ENDOG	0.78789	3
Q8IW45	ATP-dependent	CARKD	0.78816	2
Q15050	Ribosome biogenesis regulatory protein homolog	RRS1	0.78867	2
Q9BYC9	39S ribosomal protein L20, mitochondrial	MRPL20	0.78869	6
P04181	Ornithine aminotransferase, mitochondrial	OAT	0.78891	21
Q96EE3	Nucleoporin SEH1	SEH1L	0.78895	2
Q969Q5	Ras-related protein Rab-24	RAB24	0.78907	2
Q9BSJ5	Uncharacterized protein C17orf80	C17orf80	0.79007	3
Q9NR28	Diablo homolog, mitochondrial	DIABLO	0.79082	7
Q9Y251	Heparanase	HPSE	0.79095	3
Q9UL54	Serine/threonine-protein kinase TAO2	TAOK2	0.79112	2
P54136	Arginine--tRNA ligase, cytoplasmic	RARS	0.79134	11
Q8IVL6	Prolyl 3-hydroxylase 3	LEPREL2	0.79183	3
Q8NBP0	Tetratricopeptide repeat protein 13	TTC13	0.79231	4
O60841	Eukaryotic translation initiation factor 5B	EIF5B	0.7931	4
Q9NZW5	MAGUK p55 subfamily member 6	MPP6	0.7932	14
Q9BYD1	39S ribosomal protein L13, mitochondrial	MRPL13	0.79347	8
Q9Y5Y5	Peroxisomal membrane protein PEX16	PEX16	0.79371	2
Q9NXA8	NAD-dependent protein deacylase sirtuin-5, mitochondrial	SIRT5	0.79386	3
Q9P0J0	NADH dehydrogenase [ubiquinone] 1 alpha subcomplex subunit 13	NDUFA13	0.79442	6
Q9BT40	Inositol polyphosphate 5-phosphatase K	INPP5K	0.79444	3
O75427	Leucine-rich repeat and calponin homology domain-containing protein 4	LRCH4	0.79452	4
Q9Y5M8	Signal recognition particle receptor subunit beta	SRPRB	0.79452	10
Q9H553	Alpha-1,3/1,6-mannosyltransferase ALG2	ALG2	0.79461	5
P09622	Dihydrolipoyl dehydrogenase, mitochondrial	DLD	0.79551	18
Q9NTJ3	Structural maintenance of chromosomes protein 4	SMC4	0.79612	7
Q96ER9	Coiled-coil domain-containing protein 51	CCDC51	0.79661	7
Q15388	Mitochondrial import receptor subunit TOM20 homolog	TOMM20	0.79661	3
Q7Z460	CLIP-associating protein 1	CLASP1	0.79665	6
Q9P0V3	SH3 domain-binding protein 4	SH3BP4	0.79696	11
O75410	Transforming acidic coiled-coil-containing protein 1	TACC1	0.79718	11
O43402	ER membrane protein complex subunit 8	EMC8	0.79721	6
Q9BV79	Trans-2-enoyl-CoA reductase, mitochondrial	MECR	0.79726	3
Q9BW91	ADP-ribose pyrophosphatase, mitochondrial	NUDT9	0.79769	4
P11177	Pyruvate dehydrogenase E1 component subunit beta, mitochondrial	PDHB	0.79775	10
P35270	Sepiapterin reductase	SPR	0.79785	3
P42785	Lysosomal Pro-X carboxypeptidase	PRCP	0.79791	2
Q9GZT8	NIF3-like protein 1	NIF3L1	0.79837	2
Q9NNW7	Thioredoxin reductase 2, mitochondrial	TXNRD2	0.79844	5
P31943	Heterogeneous nuclear ribonucleoprotein H	HNRNPH1	0.79925	2
Q14596	Next to BRCA1 gene 1 protein	NBR1	0.79956	6
Q96MH6	Transmembrane protein 68	TMEM68	0.79974	3
Q9ULJ8	Neurabin-1	PPP1R9A	0.80025	17
Q6IAN0	Dehydrogenase/reductase SDR family member 7B	DHRS7B	0.80031	5
P30084	Enoyl-CoA hydratase, mitochondrial	ECHS1	0.80033	14
Q13510	Acid ceramidase	ASAH1	0.80184	2
Q92621	Nuclear pore complex protein Nup205	NUP205	0.80265	13
Q9HCN8	Stromal cell-derived factor 2-like protein 1	SDF2L1	0.80269	4
O15091	Mitochondrial ribonuclease P protein 3	KIAA0391	0.80303	5
P34897	Serine hydroxymethyltransferase, mitochondrial	SHMT2	0.80331	22
Q92900	Regulator of nonsense transcripts 1	UPF1	0.80399	10
P36776	Lon protease homolog, mitochondrial	LONP1	0.8041	35
P52597	Heterogeneous nuclear ribonucleoprotein F	HNRNPF	0.80419	2
P11182	Lipoamide acyltransferase component of branched-chain alpha-keto acid dehydrogenase complex, mitochondrial	DBT	0.80422	9
Q96DX4	RING finger and SPRY domain-containing protein 1	RSPRY1	0.80459	10
Q8IWV8	E3 ubiquitin-protein ligase UBR2	UBR2	0.80494	2
P14868	Aspartate--tRNA ligase, cytoplasmic	DARS	0.80506	11
Q9BUN8	Derlin-1	DERL1	0.80529	4
Q5JRX3	Presequence protease, mitochondrial	PITRM1	0.80578	25
P08107	Heat shock 70 kDa protein 1A/1B	HSPA1A	0.80643	12
Q6RW13	Type-1 angiotensin II receptor-associated protein	AGTRAP	0.80715	4
Q12904	Aminoacyl tRNA synthase complex-interacting multifunctional protein 1	AIMP1	0.80733	10
O95347	Structural maintenance of chromosomes protein 2	SMC2	0.80754	3
P31040	Succinate dehydrogenase [ubiquinone] flavoprotein subunit, mitochondrial	SDHA	0.80777	18
P08559	Pyruvate dehydrogenase E1 component subunit alpha, somatic form, mitochondrial	PDHA1	0.80827	18
Q5T1M5	FK506-binding protein 15	FKBP15	0.80855	2
Q9BXW7	Cat eye syndrome critical region protein 5	CECR5	0.80865	6
Q9NXW2	DnaJ homolog subfamily B member 12	DNAJB12	0.80916	8
Q9UPQ9	Trinucleotide repeat-containing gene 6B protein	TNRC6B	0.80935	3
P07954	Fumarate hydratase, mitochondrial	FH	0.80964	16
O95721	Synaptosomal-associated protein 29	SNAP29	0.80975	2
Q07955	Serine/arginine-rich splicing factor 1	SRSF1	0.80978	2
Q9NUQ7	Ufm1-specific protease 2	UFSP2	0.80978	6
Q99643	Succinate dehydrogenase cytochrome b560 subunit, mitochondrial	SDHC	0.80982	2
Q53H82	Beta-lactamase-like protein 2	LACTB2	0.81014	5
Q12866	Tyrosine-protein kinase Mer	MERTK	0.81054	2
Q96NT0	Coiled-coil domain-containing protein 115	CCDC115	0.81061	3
Q9H2U2	Inorganic pyrophosphatase 2, mitochondrial	PPA2	0.81088	16
P30519	Heme oxygenase 2	HMOX2	0.81168	10
Q9NVN8	Guanine nucleotide-binding protein-like 3-like protein	GNL3L	0.81276	4
O75251	NADH dehydrogenase [ubiquinone] iron-sulfur protein 7, mitochondrial	NDUFS7	0.81281	4
Q99569	Plakophilin-4	PKP4	0.81289	15
Q7L9B9	Endonuclease/exonuclease/phosphatase family domain-containing protein 1	EEPD1	0.8129	4
Q96DA6	Mitochondrial import inner membrane translocase subunit TIM14	DNAJC19	0.81294	4
Q9NWU1	3-oxoacyl-[acyl-carrier-protein] synthase, mitochondrial	OXSM	0.81306	5
Q9C0D9	Ethanolaminephosphotransferase 1	EPT1	0.81306	2
Q9Y289	Sodium-dependent multivitamin transporter	SLC5A6	0.81333	4
Q9BT17	Mitochondrial ribosome-associated GTPase 1	MTG1	0.81343	3
Q9BSY9	Desumoylating isopeptidase 2	DESI2	0.81388	2
Q8NC56	LEM domain-containing protein 2	LEMD2	0.81411	7
Q8NHH9	Atlastin-2	ATL2	0.81416	7
O95210	Starch-binding domain-containing protein 1	STBD1	0.81456	5
P49189	4-trimethylaminobutyraldehyde dehydrogenase	ALDH9A1	0.81508	9
P49810	Presenilin-2	PSEN2	0.8155	2
Q9NRA2	Sialin	SLC17A5	0.81562	2
O95470	Sphingosine-1-phosphate lyase 1	SGPL1	0.8157	9
P07711	Cathepsin L1	CTSL	0.81603	4
Q9H7E9	UPF0488 protein C8orf33	C8orf33	0.81626	3
Q16739	Ceramide glucosyltransferase	UGCG	0.8168	3
P13804	Electron transfer flavoprotein subunit alpha, mitochondrial	ETFA	0.81686	13
Q9BZG1	Ras-related protein Rab-34	RAB34	0.81705	5
Q9NVI7	ATPase family AAA domain-containing protein 3A	ATAD3A	0.81728	10
Q9HBH5	Retinol dehydrogenase 14	RDH14	0.81756	6
Q8NBU5	ATPase family AAA domain-containing protein 1	ATAD1	0.81769	7
Q9NUT2	ATP-binding cassette sub-family B member 8, mitochondrial	ABCB8	0.81784	6
Q5TC12	ATP synthase mitochondrial F1 complex assembly factor 1	ATPAF1	0.81792	7
Q9BQ67	Glutamate-rich WD repeat-containing protein 1	GRWD1	0.81855	4
P23434	Glycine cleavage system H protein, mitochondrial	GCSH	0.81878	2
P37198	Nuclear pore glycoprotein p62	NUP62	0.81878	4
P51159	Ras-related protein Rab-27A	RAB27A	0.81914	4
Q9NQT5	Exosome complex component RRP40	EXOSC3	0.81981	2
O95819	Mitogen-activated protein kinase kinase kinase kinase 4	MAP4K4	0.82	2
Q8NFH3	Nucleoporin Nup43	NUP43	0.82004	2
Q9Y6I9	Testis-expressed sequence 264 protein	TEX264	0.82007	5
O15121	Sphingolipid delta	DEGS1	0.82016	2
P13073	Cytochrome c oxidase subunit 4 isoform 1, mitochondrial	COX4I1	0.82082	11
Q8N6G5	Chondroitin sulfate N-acetylgalactosaminyltransferase 2	CSGALNACT2	0.82128	5
Q96BW9	Phosphatidate cytidylyltransferase, mitochondrial	TAMM41	0.82182	5
Q96TC7	Regulator of microtubule dynamics protein 3	RMDN3	0.82191	11
P05091	Aldehyde dehydrogenase, mitochondrial	ALDH2	0.82192	2
Q6NUQ4	Transmembrane protein 214	TMEM214	0.82201	14
Q9Y3B8	Oligoribonuclease, mitochondrial	REXO2	0.82217	3
Q9NRV9	Heme-binding protein 1	HEBP1	0.82228	2
Q8NFF5	FAD synthase	FLAD1	0.82236	5
Q9HBH1	Peptide deformylase, mitochondrial	PDF	0.82244	6
Q9BRN9	TM2 domain-containing protein 3	TM2D3	0.82308	3
Q92968	Peroxisomal membrane protein PEX13	PEX13	0.82311	5
Q92934	Bcl2-associated agonist of cell death	BAD	0.82321	2
O15400	Syntaxin-7	STX7	0.82336	7
Q96C36	Pyrroline-5-carboxylate reductase 2	PYCR2	0.82414	6
P24752	Acetyl-CoA acetyltransferase, mitochondrial	ACAT1	0.82455	17
Q9H974	Queuine tRNA-ribosyltransferase subunit QTRTD1	QTRTD1	0.82482	4
P56181	NADH dehydrogenase [ubiquinone] flavoprotein 3, mitochondrial	NDUFV3	0.82502	2
Q9NZJ5	Eukaryotic translation initiation factor 2-alpha kinase 3	EIF2AK3	0.82523	5
O75173	A disintegrin and metalloproteinase with thrombospondin motifs 4	ADAMTS4	0.82531	4
Q15276	Rab GTPase-binding effector protein 1	RABEP1	0.82551	2
O75608	Acyl-protein thioesterase 1	LYPLA1	0.82569	2
Q96HY7	Probable 2-oxoglutarate dehydrogenase E1 component DHKTD1, mitochondrial	DHTKD1	0.8258	6
Q9NXE4	Sphingomyelin phosphodiesterase 4	SMPD4	0.82583	2
Q14669	E3 ubiquitin-protein ligase TRIP12	TRIP12	0.82603	7
Q9NS69	Mitochondrial import receptor subunit TOM22 homolog	TOMM22	0.8262	6
Q9BQ69	O-acetyl-ADP-ribose deacetylase MACROD1	MACROD1	0.82621	3
P36551	Oxygen-dependent coproporphyrinogen-III oxidase, mitochondrial	CPOX	0.82661	14
P62072	Mitochondrial import inner membrane translocase subunit Tim10	TIMM10	0.82697	5
Q6PI48	Aspartate--tRNA ligase, mitochondrial	DARS2	0.82714	14
Q6KCM7	Calcium-binding mitochondrial carrier protein SCaMC-2	SLC25A25	0.82837	11
Q9UQ03	Coronin-2B	CORO2B	0.82839	2
O15118	Niemann-Pick C1 protein	NPC1	0.8285	4
O75027	ATP-binding cassette sub-family B member 7, mitochondrial	ABCB7	0.82851	11
P08574	Cytochrome c1, heme protein, mitochondrial	CYC1	0.82866	8
O75489	NADH dehydrogenase [ubiquinone] iron-sulfur protein 3, mitochondrial	NDUFS3	0.8287	11
P30622	CAP-Gly domain-containing linker protein 1	CLIP1	0.82882	2
Q8N2K1	Ubiquitin-conjugating enzyme E2 J2	UBE2J2	0.82944	3
Q9NZR1	Tropomodulin-2	TMOD2	0.82953	3
O94826	Mitochondrial import receptor subunit TOM70	TOMM70A	0.83012	22
O43760	Synaptogyrin-2	SYNGR2	0.83025	3
P61587	Rho-related GTP-binding protein RhoE	RND3	0.83033	2
Q9H490	Phosphatidylinositol glycan anchor biosynthesis class U protein	PIGU	0.83075	3
P15151	Poliovirus receptor	PVR	0.83086	8
Q9UGM6	Tryptophan--tRNA ligase, mitochondrial	WARS2	0.83086	7
P51970	NADH dehydrogenase [ubiquinone] 1 alpha subcomplex subunit 8	NDUFA8	0.83119	8
Q9UJZ1	Stomatin-like protein 2, mitochondrial	STOML2	0.83133	13
O14874	[3-methyl-2-oxobutanoate dehydrogenase [lipoamide]] kinase, mitochondrial	BCKDK	0.83165	4
Q9UBV2	Protein sel-1 homolog 1	SEL1L	0.832	10
Q13439	Golgin subfamily A member 4	GOLGA4	0.83201	5
Q92544	Transmembrane 9 superfamily member 4	TM9SF4	0.83201	8
Q96J02	E3 ubiquitin-protein ligase Itchy homolog	ITCH	0.83223	7
P07942	Laminin subunit beta-1	LAMB1	0.83225	24
Q9H0H5	Rac GTPase-activating protein 1	RACGAP1	0.83239	4
Q7Z7H8	39S ribosomal protein L10, mitochondrial	MRPL10	0.83244	2
Q96EY8	Cob	MMAB	0.83244	6
P54819	Adenylate kinase 2, mitochondrial	AK2	0.83351	13
Q7Z2W4	Zinc finger CCCH-type antiviral protein 1	ZC3HAV1	0.83357	17
Q9UJF2	Ras GTPase-activating protein nGAP	RASAL2	0.83363	5
Q9BZI7	Regulator of nonsense transcripts 3B	UPF3B	0.83375	2
P26440	Isovaleryl-CoA dehydrogenase, mitochondrial	IVD	0.83445	5
O75306	NADH dehydrogenase [ubiquinone] iron-sulfur protein 2, mitochondrial	NDUFS2	0.83473	16
Q9Y320	Thioredoxin-related transmembrane protein 2	TMX2	0.83489	2
O94973	AP-2 complex subunit alpha-2	AP2A2	0.83565	15
Q14008	Cytoskeleton-associated protein 5	CKAP5	0.83609	16
P38435	Vitamin K-dependent gamma-carboxylase	GGCX	0.83615	4
Q9Y2C4	Nuclease EXOG, mitochondrial	EXOG	0.83653	4
Q6ZNB6	NF-X1-type zinc finger protein NFXL1	NFXL1	0.83654	13
P27701	CD82 antigen	CD82	0.8368	2
Q6IQ22	Ras-related protein Rab-12	RAB12	0.83694	4
Q96H55	Unconventional myosin-XIX	MYO19	0.83694	7
O75431	Metaxin-2	MTX2	0.83701	9
O00217	NADH dehydrogenase [ubiquinone] iron-sulfur protein 8, mitochondrial	NDUFS8	0.83722	4
P30048	Thioredoxin-dependent peroxide reductase, mitochondrial	PRDX3	0.83762	10
Q96G23	Ceramide synthase 2	CERS2	0.83833	5
Q9NYL4	Peptidyl-prolyl cis-trans isomerase FKBP11	FKBP11	0.83835	3
Q9Y512	Sorting and assembly machinery component 50 homolog	SAMM50	0.83859	15
P30876	DNA-directed RNA polymerase II subunit RPB2	POLR2B	0.83887	4
Q8N335	Glycerol-3-phosphate dehydrogenase 1-like protein	GPD1L	0.83943	2
Q12802	A-kinase anchor protein 13	AKAP13	0.83956	7
Q5HYI8	Rab-like protein 3	RABL3	0.83956	3
Q9H3P7	Golgi resident protein GCP60	ACBD3	0.83964	4
Q9Y276	Mitochondrial chaperone BCS1	BCS1L	0.83977	10
P31327	Carbamoyl-phosphate synthase [ammonia], mitochondrial	CPS1	0.83979	3
O00443	Phosphatidylinositol 4-phosphate 3-kinase C2 domain-containing subunit alpha	PIK3C2A	0.83986	11
Q96A57	Transmembrane protein 230	TMEM230	0.84028	2
Q14139	Ubiquitin conjugation factor E4 A	UBE4A	0.84064	5
P38117	Electron transfer flavoprotein subunit beta	ETFB	0.84079	17
P78406	mRNA export factor	RAE1	0.84236	5
O95292	Vesicle-associated membrane protein-associated protein B/C	VAPB	0.84257	7
Q9H1K1	Iron-sulfur cluster assembly enzyme ISCU, mitochondrial	ISCU	0.84287	4
Q8N5K1	CDGSH iron-sulfur domain-containing protein 2	CISD2	0.84312	5
O75477	Erlin-1	ERLIN1	0.84326	7
Q92973	Transportin-1	TNPO1	0.84339	8
Q92615	La-related protein 4B	LARP4B	0.84341	3
Q96J42	Thioredoxin domain-containing protein 15	TXNDC15	0.84426	5
P10301	Ras-related protein R-Ras	RRAS	0.84447	2
P51553	Isocitrate dehydrogenase [NAD] subunit gamma, mitochondrial	IDH3G	0.84449	7
Q9UDX5	Mitochondrial fission process protein 1	MTFP1	0.84461	3
Q9BVC6	Transmembrane protein 109	TMEM109	0.84482	3
Q8N9A8	Nuclear envelope phosphatase-regulatory subunit 1	CNEP1R1	0.8449	3
Q96CU9	FAD-dependent oxidoreductase domain-containing protein 1	FOXRED1	0.84514	10
P46459	Vesicle-fusing ATPase	NSF	0.84519	18
Q6YN16	Hydroxysteroid dehydrogenase-like protein 2	HSDL2	0.84607	8
P03915	NADH-ubiquinone oxidoreductase chain 5	MT-ND5	0.84614	4
Q15043	Zinc transporter ZIP14	SLC39A14	0.84617	4
Q9NUP9	Protein lin-7 homolog C	LIN7C	0.8466	4
P61009	Signal peptidase complex subunit 3	SPCS3	0.84667	3
Q9HB40	Retinoid-inducible serine carboxypeptidase	SCPEP1	0.84717	4
Q3ZCQ8	Mitochondrial import inner membrane translocase subunit TIM50	TIMM50	0.84723	9
O15042	U2 snRNP-associated SURP motif-containing protein	U2SURP	0.84762	2
Q96S66	Chloride channel CLIC-like protein 1	CLCC1	0.84773	11
Q99797	Mitochondrial intermediate peptidase	MIPEP	0.84786	10
Q9Y5J7	Mitochondrial import inner membrane translocase subunit Tim9	TIMM9	0.84823	6
Q16850	Lanosterol 14-alpha demethylase	CYP51A1	0.84832	10
Q16718	NADH dehydrogenase [ubiquinone] 1 alpha subcomplex subunit 5	NDUFA5	0.84872	7
O75381	Peroxisomal membrane protein PEX14	PEX14	0.84922	8
Q0ZGT2	Nexilin	NEXN	0.84928	7
Q7L3T8	Probable proline--tRNA ligase, mitochondrial	PARS2	0.8499	3
Q9HD23	Magnesium transporter MRS2 homolog, mitochondrial	MRS2	0.84999	10
Q9NX58	Cell growth-regulating nucleolar protein	LYAR	0.8502	2
O14657	Torsin-1B	TOR1B	0.85045	2
Q96CS3	FAS-associated factor 2	FAF2	0.85055	13
O60313	Dynamin-like 120 kDa protein, mitochondrial	OPA1	0.85106	41
P16219	Short-chain specific acyl-CoA dehydrogenase, mitochondrial	ACADS	0.85139	3
Q13263	Transcription intermediary factor 1-beta	TRIM28	0.85272	3
Q9UFN0	Protein NipSnap homolog 3A	NIPSNAP3A	0.85277	6
Q9BRR6	ADP-dependent glucokinase	ADPGK	0.85306	6
Q9Y241	HIG1 domain family member 1A, mitochondrial	HIGD1A	0.85336	2
Q9Y2R0	Cytochrome c oxidase assembly factor 3 homolog, mitochondrial	COA3	0.85346	4
P09497	Clathrin light chain B	CLTB	0.85413	4
Q8N442	Translation factor GUF1, mitochondrial	GUF1	0.85437	12
Q7KZI7	Serine/threonine-protein kinase MARK2	MARK2	0.8544	5
Q9HBM0	Vezatin	VEZT	0.85461	3
Q9H845	Acyl-CoA dehydrogenase family member 9, mitochondrial	ACAD9	0.85496	21
Q96LZ7	Regulator of microtubule dynamics protein 2	RMDN2	0.85502	5
Q8TC07	TBC1 domain family member 15	TBC1D15	0.8555	2
P22061	Protein-L-isoaspartate	PCMT1	0.85574	3
O14656	Torsin-1A	TOR1A	0.85574	5
Q9NPL8	Complex I assembly factor TIMMDC1, mitochondrial	TIMMDC1	0.85588	6
Q13617	Cullin-2	CUL2	0.85619	3
Q96CQ1	Solute carrier family 25 member 36	SLC25A36	0.85656	2
Q8N1F7	Nuclear pore complex protein Nup93	NUP93	0.85669	16
O43824	Putative GTP-binding protein 6	GTPBP6	0.85706	8
Q9HCU5	Prolactin regulatory element-binding protein	PREB	0.85712	4
Q16795	NADH dehydrogenase [ubiquinone] 1 alpha subcomplex subunit 9, mitochondrial	NDUFA9	0.85724	10
Q9BWS9	Chitinase domain-containing protein 1	CHID1	0.85728	2
P09417	Dihydropteridine reductase	QDPR	0.8573	2
O95785	Protein Wiz	WIZ	0.85739	2
P20338	Ras-related protein Rab-4A	RAB4A	0.85773	4
P30042	ES1 protein homolog, mitochondrial	C21orf33	0.85787	4
Q13188	Serine/threonine-protein kinase 3	STK3	0.85806	2
Q9H6F5	Coiled-coil domain-containing protein 86	CCDC86	0.8595	2
Q86WA8	Lon protease homolog 2, peroxisomal	LONP2	0.85981	8
O00291	Huntingtin-interacting protein 1	HIP1	0.86089	7
Q10469	Alpha-1,6-mannosyl-glycoprotein 2-beta-N-acetylglucosaminyltransferase	MGAT2	0.86094	3
Q99623	Prohibitin-2	PHB2	0.86129	14
P20645	Cation-dependent mannose-6-phosphate receptor	M6PR	0.86134	4
Q8WUM9	Sodium-dependent phosphate transporter 1	SLC20A1	0.86153	2
P09669	Cytochrome c oxidase subunit 6C	COX6C	0.86159	7
Q16822	Phosphoenolpyruvate carboxykinase [GTP], mitochondrial	PCK2	0.8623	19
O95571	Persulfide dioxygenase ETHE1, mitochondrial	ETHE1	0.86238	4
Q9P035	Very-long-chain	HACD3	0.86263	13
P07919	Cytochrome b-c1 complex subunit 6, mitochondrial	UQCRH	0.86299	4
Q9NRL3	Striatin-4	STRN4	0.86363	2
Q6UW63	KDEL motif-containing protein 1	KDELC1	0.86384	8
Q5ST30	Valine--tRNA ligase, mitochondrial	VARS2	0.86454	4
Q9UBS4	DnaJ homolog subfamily B member 11	DNAJB11	0.86458	10
Q6P4Q7	Metal transporter CNNM4	CNNM4	0.86462	7
P14406	Cytochrome c oxidase subunit 7A2, mitochondrial	COX7A2	0.86471	3
O00483	Cytochrome c oxidase subunit NDUFA4	NDUFA4	0.86474	4
Q9NVH0	Exonuclease 3'-5' domain-containing protein 2	EXD2	0.86554	17
Q8TBA6	Golgin subfamily A member 5	GOLGA5	0.86561	18
Q96NB2	Sideroflexin-2	SFXN2	0.86577	3
Q5T440	Putative transferase CAF17, mitochondrial	IBA57	0.86593	2
Q9UBP4	Dickkopf-related protein 3	DKK3	0.866	4
Q7Z2K6	Endoplasmic reticulum metallopeptidase 1	ERMP1	0.86604	3
Q03519	Antigen peptide transporter 2	TAP2	0.86626	6
P05141	ADP/ATP translocase 2	SLC25A5	0.8664	8
P56134	ATP synthase subunit f, mitochondrial	ATP5J2	0.86666	3
Q8N137	Centrobin	CNTROB	0.86666	7
Q96IX5	Up-regulated during skeletal muscle growth protein 5	USMG5	0.86672	3
P11172	Uridine 5'-monophosphate synthase	UMPS	0.86687	3
Q7Z3C6	Autophagy-related protein 9A	ATG9A	0.8674	10
P49748	Very long-chain specific acyl-CoA dehydrogenase, mitochondrial	ACADVL	0.86777	24
Q08357	Sodium-dependent phosphate transporter 2	SLC20A2	0.86799	5
Q9P0U1	Mitochondrial import receptor subunit TOM7 homolog	TOMM7	0.86894	2
Q9GZX9	Twisted gastrulation protein homolog 1	TWSG1	0.86909	3
O95202	LETM1 and EF-hand domain-containing protein 1, mitochondrial	LETM1	0.86959	24
Q8IVF2	Protein AHNAK2	AHNAK2	0.86977	30
P62266	40S ribosomal protein S23	RPS23	0.87046	4
Q9NX63	MICOS complex subunit MIC19	CHCHD3	0.87049	12
Q96A33	Coiled-coil domain-containing protein 47	CCDC47	0.87082	19
Q96GK7	Fumarylacetoacetate hydrolase domain-containing protein 2A	FAHD2A	0.87125	3
O75600	2-amino-3-ketobutyrate coenzyme A ligase, mitochondrial	GCAT	0.87164	3
Q00577	Transcriptional activator protein Pur-alpha	PURA	0.87199	3
P10515	Dihydrolipoyllysine-residue acetyltransferase component of pyruvate dehydrogenase complex, mitochondrial	DLAT	0.87219	20
O15078	Centrosomal protein of 290 kDa	CEP290	0.87271	2
P09874	Poly [ADP-ribose] polymerase 1	PARP1	0.87319	5
Q9BYT8	Neurolysin, mitochondrial	NLN	0.87335	12
Q96AG4	Leucine-rich repeat-containing protein 59	LRRC59	0.87342	14
Q2TAA5	GDP-Man:Man	ALG11	0.87362	3
P35232	Prohibitin	PHB	0.87409	13
Q8TCT9	Minor histocompatibility antigen H13	HM13	0.87425	8
Q96QD8	Sodium-coupled neutral amino acid transporter 2	SLC38A2	0.87436	6
Q13136	Liprin-alpha-1	PPFIA1	0.87439	3
Q9Y2A7	Nck-associated protein 1	NCKAP1	0.87445	8
Q9H078	Caseinolytic peptidase B protein homolog	CLPB	0.87449	10
Q86V85	Integral membrane protein GPR180	GPR180	0.87457	2
Q29RF7	Sister chromatid cohesion protein PDS5 homolog A	PDS5A	0.87466	4
Q14444	Caprin-1	CAPRIN1	0.87475	7
Q5T5U3	Rho GTPase-activating protein 21	ARHGAP21	0.87485	6
Q9NRK6	ATP-binding cassette sub-family B member 10, mitochondrial	ABCB10	0.87506	11
Q14667	Protein KIAA0100	KIAA0100	0.87519	5
Q9NU53	Glycoprotein integral membrane protein 1	GINM1	0.87544	5
P07686	Beta-hexosaminidase subunit beta	HEXB	0.87606	8
Q92581	Sodium/hydrogen exchanger 6	SLC9A6	0.87634	3
Q02127	Dihydroorotate dehydrogenase	DHODH	0.87637	13
Q96GC5	39S ribosomal protein L48, mitochondrial	MRPL48	0.87655	3
O60784	Target of Myb protein 1	TOM1	0.87675	5
P62847	40S ribosomal protein S24	RPS24	0.87752	3
Q9BUV8	Uncharacterized protein C20orf24	C20orf24	0.87777	3
P05166	Propionyl-CoA carboxylase beta chain, mitochondrial	PCCB	0.87812	5
Q8IY26	Presqualene diphosphate phosphatase	PPAPDC2	0.87833	2
P52434	DNA-directed RNA polymerases I, II, and III subunit RPABC3	POLR2H	0.87873	2
Q9Y6N5	Sulfide:quinone oxidoreductase, mitochondrial	SQRDL	0.87873	17
Q86TW2	Uncharacterized aarF domain-containing protein kinase 1	ADCK1	0.87885	2
Q9ULP9	TBC1 domain family member 24	TBC1D24	0.8801	2
Q86Y82	Syntaxin-12	STX12	0.88052	9
Q9P2W9	Syntaxin-18	STX18	0.88107	3
Q68D91	Metallo-beta-lactamase domain-containing protein 2	MBLAC2	0.88117	5
Q71RG4	Transmembrane and ubiquitin-like domain-containing protein 2	TMUB2	0.88117	3
Q13445	Transmembrane emp24 domain-containing protein 1	TMED1	0.88157	2
Q6PI78	Transmembrane protein 65	TMEM65	0.88174	6
P08240	Signal recognition particle receptor subunit alpha	SRPR	0.88199	19
Q5JRA6	Melanoma inhibitory activity protein 3	MIA3	0.88214	26
Q9Y4W6	AFG3-like protein 2	AFG3L2	0.88285	27
P14927	Cytochrome b-c1 complex subunit 7	UQCRB	0.88335	7
P62851	40S ribosomal protein S25	RPS25	0.88348	5
Q92685	Dol-P-Man:Man	ALG3	0.8835	2
O43324	Eukaryotic translation elongation factor 1 epsilon-1	EEF1E1	0.88388	2
Q4G176	Acyl-CoA synthetase family member 3, mitochondrial	ACSF3	0.8841	7
Q96DB5	Regulator of microtubule dynamics protein 1	RMDN1	0.88416	9
Q03518	Antigen peptide transporter 1	TAP1	0.88448	7
O75071	EF-hand calcium-binding domain-containing protein 14	EFCAB14	0.88454	3
Q9NSE4	Isoleucine--tRNA ligase, mitochondrial	IARS2	0.88458	29
Q96TA2	ATP-dependent zinc metalloprotease YME1L1	YME1L1	0.88463	18
P21579	Synaptotagmin-1	SYT1	0.88511	2
Q96BQ5	Coiled-coil domain-containing protein 127	CCDC127	0.88534	4
Q15006	ER membrane protein complex subunit 2	EMC2	0.88625	6
P33316	Deoxyuridine 5'-triphosphate nucleotidohydrolase, mitochondrial	DUT	0.88648	9
Q6NXT6	Transmembrane anterior posterior transformation protein 1 homolog	TAPT1	0.8872	5
Q16643	Drebrin	DBN1	0.88727	7
Q99766	ATP synthase subunit s, mitochondrial	ATP5S	0.88752	2
Q9P0L0	Vesicle-associated membrane protein-associated protein A	VAPA	0.88764	8
P40939	Trifunctional enzyme subunit alpha, mitochondrial	HADHA	0.88789	35
Q9NV58	E3 ubiquitin-protein ligase RNF19A	RNF19A	0.88803	2
Q9Y385	Ubiquitin-conjugating enzyme E2 J1	UBE2J1	0.88804	4
Q7Z3D4	LysM and putative peptidoglycan-binding domain-containing protein 3	LYSMD3	0.88822	3
Q96RQ3	Methylcrotonoyl-CoA carboxylase subunit alpha, mitochondrial	MCCC1	0.8883	18
P49821	NADH dehydrogenase [ubiquinone] flavoprotein 1, mitochondrial	NDUFV1	0.88843	16
P47985	Cytochrome b-c1 complex subunit Rieske, mitochondrial	UQCRFS1	0.88864	4
Q9NVV0	Trimeric intracellular cation channel type B	TMEM38B	0.88904	3
Q5T011	Protein SZT2	SZT2	0.88906	2
Q9H0R3	Transmembrane protein 222	TMEM222	0.88938	4
Q9P2B2	Prostaglandin F2 receptor negative regulator	PTGFRN	0.88981	12
P10606	Cytochrome c oxidase subunit 5B, mitochondrial	COX5B	0.88993	6
Q9GZY4	Cytochrome c oxidase assembly factor 1 homolog	COA1	0.89013	2
P19404	NADH dehydrogenase [ubiquinone] flavoprotein 2, mitochondrial	NDUFV2	0.89031	8
P28331	NADH-ubiquinone oxidoreductase 75 kDa subunit, mitochondrial	NDUFS1	0.89062	28
O95793	Double-stranded RNA-binding protein Staufen homolog 1	STAU1	0.89106	4
Q86TM6	E3 ubiquitin-protein ligase synoviolin	SYVN1	0.89157	2
Q15042	Rab3 GTPase-activating protein catalytic subunit	RAB3GAP1	0.89162	3
P17568	NADH dehydrogenase [ubiquinone] 1 beta subcomplex subunit 7	NDUFB7	0.8917	5
Q9Y6M9	NADH dehydrogenase [ubiquinone] 1 beta subcomplex subunit 9	NDUFB9	0.89224	8
Q6ZXV5	Transmembrane and TPR repeat-containing protein 3	TMTC3	0.89246	7
Q96KA5	Cleft lip and palate transmembrane protein 1-like protein	CLPTM1L	0.89268	3
O95169	NADH dehydrogenase [ubiquinone] 1 beta subcomplex subunit 8, mitochondrial	NDUFB8	0.89285	5
P12236	ADP/ATP translocase 3	SLC25A6	0.89302	6
Q8TCD5	5'	NT5C	0.89371	3
Q9H300	Presenilins-associated rhomboid-like protein, mitochondrial	PARL	0.89393	4
P07203	Glutathione peroxidase 1	GPX1	0.89432	3
P61764	Syntaxin-binding protein 1	STXBP1	0.89441	5
Q7Z695	Uncharacterized aarF domain-containing protein kinase 2	ADCK2	0.89523	3
O00429	Dynamin-1-like protein	DNM1L	0.89585	2
Q9Y2W6	Tudor and KH domain-containing protein	TDRKH	0.89608	8
P12694	2-oxoisovalerate dehydrogenase subunit alpha, mitochondrial	BCKDHA	0.89643	7
P62280	40S ribosomal protein S11	RPS11	0.89679	7
Q6PIU2	Neutral cholesterol ester hydrolase 1	NCEH1	0.89692	12
P62753	40S ribosomal protein S6	RPS6	0.89726	7
Q99567	Nuclear pore complex protein Nup88	NUP88	0.89809	4
P42566	Epidermal growth factor receptor substrate 15	EPS15	0.89815	5
P46020	Phosphorylase b kinase regulatory subunit alpha, skeletal muscle isoform	PHKA1	0.89853	2
Q9NP80	Calcium-independent phospholipase A2-gamma	PNPLA8	0.89891	5
Q96HY6	DDRGK domain-containing protein 1	DDRGK1	0.89935	6
O14828	Secretory carrier-associated membrane protein 3	SCAMP3	0.89941	8
Q9Y3E0	Vesicle transport protein GOT1B	GOLT1B	0.89959	2
P42126	Enoyl-CoA delta isomerase 1, mitochondrial	ECI1	0.89981	5
Q16891	MICOS complex subunit MIC60	IMMT	0.89987	34
P49914	5-formyltetrahydrofolate cyclo-ligase	MTHFS	0.89992	3
P18859	ATP synthase-coupling factor 6, mitochondrial	ATP5J	0.90017	6
P19387	DNA-directed RNA polymerase II subunit RPB3	POLR2C	0.90023	3
Q86UY8	5'-nucleotidase domain-containing protein 3	NT5DC3	0.90079	14
P15880	40S ribosomal protein S2	RPS2	0.90097	12
Q02338	D-beta-hydroxybutyrate dehydrogenase, mitochondrial	BDH1	0.90121	9
Q3ZAQ7	Vacuolar ATPase assembly integral membrane protein VMA21	VMA21	0.9013	2
Q9NVH1	DnaJ homolog subfamily C member 11	DNAJC11	0.90151	14
P55084	Trifunctional enzyme subunit beta, mitochondrial	HADHB	0.90159	25
Q9UIJ7	GTP:AMP phosphotransferase AK3, mitochondrial	AK3	0.90178	9
Q7Z2K8	G protein-regulated inducer of neurite outgrowth 1	GPRIN1	0.90225	3
Q8IXI1	Mitochondrial Rho GTPase 2	RHOT2	0.90298	15
P49069	Calcium signal-modulating cyclophilin ligand	CAMLG	0.90388	3
Q7Z3B4	Nucleoporin p54	NUP54	0.90406	2
Q9NQT8	Kinesin-like protein KIF13B	KIF13B	0.90442	3
P29597	Non-receptor tyrosine-protein kinase TYK2	TYK2	0.90446	2
P41252	Isoleucine--tRNA ligase, cytoplasmic	IARS	0.90471	19
Q8N128	Protein FAM177A1	FAM177A1	0.90492	2
P09601	Heme oxygenase 1	HMOX1	0.90534	7
P82094	TATA element modulatory factor	TMF1	0.90559	13
P14854	Cytochrome c oxidase subunit 6B1	COX6B1	0.90571	7
Q9HCC0	Methylcrotonoyl-CoA carboxylase beta chain, mitochondrial	MCCC2	0.90583	16
Q13217	DnaJ homolog subfamily C member 3	DNAJC3	0.90611	10
P53621	Coatomer subunit alpha	COPA	0.90639	22
P17152	Transmembrane protein 11, mitochondrial	TMEM11	0.90642	3
Q9NX61	Transmembrane protein 161A	TMEM161A	0.90642	2
Q9Y277	Voltage-dependent anion-selective channel protein 3	VDAC3	0.90669	7
Q53EP0	Fibronectin type III domain-containing protein 3B	FNDC3B	0.90764	23
O75380	NADH dehydrogenase [ubiquinone] iron-sulfur protein 6, mitochondrial	NDUFS6	0.90829	6
Q96EU7	C1GALT1-specific chaperone 1	C1GALT1C1	0.90865	4
Q9BTU6	Phosphatidylinositol 4-kinase type 2-alpha	PI4K2A	0.90875	13
O75352	Mannose-P-dolichol utilization defect 1 protein	MPDU1	0.90938	2
P31930	Cytochrome b-c1 complex subunit 1, mitochondrial	UQCRC1	0.90946	19
Q9NPF0	CD320 antigen	CD320	0.90951	3
P20339	Ras-related protein Rab-5A	RAB5A	0.90951	4
Q09666	Neuroblast differentiation-associated protein AHNAK	AHNAK	0.90966	147
P35914	Hydroxymethylglutaryl-CoA lyase, mitochondrial	HMGCL	0.9102	8
Q9H0E2	Toll-interacting protein	TOLLIP	0.91082	3
A3KMH1	von Willebrand factor A domain-containing protein 8	VWA8	0.91094	26
O00308	NEDD4-like E3 ubiquitin-protein ligase WWP2	WWP2	0.9112	3
O95831	Apoptosis-inducing factor 1, mitochondrial	AIFM1	0.91132	24
P01137	Transforming growth factor beta-1	TGFB1	0.91165	3
Q15005	Signal peptidase complex subunit 2	SPCS2	0.91172	9
Q08431	Lactadherin	MFGE8	0.91186	6
Q99941	Cyclic AMP-dependent transcription factor ATF-6 beta	ATF6B	0.91309	2
Q9H061	Transmembrane protein 126A	TMEM126A	0.91323	6
P04156	Major prion protein	PRNP	0.91336	3
A1L0T0	Acetolactate synthase-like protein	ILVBL	0.91375	8
Q969E2	Secretory carrier-associated membrane protein 4	SCAMP4	0.91395	2
Q92890	Ubiquitin fusion degradation protein 1 homolog	UFD1L	0.91402	3
Q14956	Transmembrane glycoprotein NMB	GPNMB	0.91434	2
Q96GC9	Vacuole membrane protein 1	VMP1	0.91459	2
P35249	Replication factor C subunit 4	RFC4	0.91465	3
Q9UN86	Ras GTPase-activating protein-binding protein 2	G3BP2	0.91469	2
Q9H4L5	Oxysterol-binding protein-related protein 3	OSBPL3	0.91485	10
P01033	Metalloproteinase inhibitor 1	TIMP1	0.91492	4
Q96N67	Dedicator of cytokinesis protein 7	DOCK7	0.91512	9
O00115	Deoxyribonuclease-2-alpha	DNASE2	0.91523	2
P22695	Cytochrome b-c1 complex subunit 2, mitochondrial	UQCRC2	0.91528	17
P63010	AP-2 complex subunit beta	AP2B1	0.9158	14
Q7Z4W1	L-xylulose reductase	DCXR	0.91589	7
Q9C0B5	Palmitoyltransferase ZDHHC5	ZDHHC5	0.91593	8
Q8N0U8	Vitamin K epoxide reductase complex subunit 1-like protein 1	VKORC1L1	0.91628	2
Q9P2J5	Leucine--tRNA ligase, cytoplasmic	LARS	0.91638	13
Q9NWX6	Probable tRNA	THG1L	0.91661	4
Q99747	Gamma-soluble NSF attachment protein	NAPG	0.91707	2
Q6NUK1	Calcium-binding mitochondrial carrier protein SCaMC-1	SLC25A24	0.91792	12
O95299	NADH dehydrogenase [ubiquinone] 1 alpha subcomplex subunit 10, mitochondrial	NDUFA10	0.91799	10
Q9H3K2	Growth hormone-inducible transmembrane protein	GHITM	0.91807	5
Q8WUY1	Protein THEM6	THEM6	0.91894	5
O95476	CTD nuclear envelope phosphatase 1	CTDNEP1	0.91904	2
Q9UBU6	Protein FAM8A1	FAM8A1	0.91911	6
Q9BUP0	EF-hand domain-containing protein D1	EFHD1	0.91945	2
Q68CQ7	Glycosyltransferase 8 domain-containing protein 1	GLT8D1	0.91963	3
Q9BSY4	Coiled-coil-helix-coiled-coil-helix domain-containing protein 5	CHCHD5	0.91974	2
Q9UBP0	Spastin	SPAST	0.92071	2
P31431	Syndecan-4	SDC4	0.92127	2
Q15286	Ras-related protein Rab-35	RAB35	0.92149	3
P62701	40S ribosomal protein S4, X isoform	RPS4X	0.92243	5
P41743	Protein kinase C iota type	PRKCI	0.92264	3
Q9Y6N1	Cytochrome c oxidase assembly protein COX11, mitochondrial	COX11	0.92275	3
O14579	Coatomer subunit epsilon	COPE	0.92281	8
O60488	Long-chain-fatty-acid--CoA ligase 4	ACSL4	0.923	7
Q9H4I3	TraB domain-containing protein	TRABD	0.92322	8
Q9H792	Pseudopodium-enriched atypical kinase 1	PEAK1	0.92336	12
Q96KP1	Exocyst complex component 2	EXOC2	0.92371	3
Q9UBQ7	Glyoxylate reductase/hydroxypyruvate reductase	GRHPR	0.92385	5
Q13637	Ras-related protein Rab-32	RAB32	0.92423	10
Q9Y3A3	MOB-like protein phocein	MOB4	0.92443	2
P60602	Reactive oxygen species modulator 1	ROMO1	0.92476	3
Q14739	Lamin-B receptor	LBR	0.92501	4
P50336	Protoporphyrinogen oxidase	PPOX	0.92501	10
Q8TBP6	Solute carrier family 25 member 40	SLC25A40	0.92519	4
Q9UBC2	Epidermal growth factor receptor substrate 15-like 1	EPS15L1	0.92537	4
Q15582	Transforming growth factor-beta-induced protein ig-h3	TGFBI	0.92577	6
Q9H6E4	Coiled-coil domain-containing protein 134	CCDC134	0.92587	3
O95168	NADH dehydrogenase [ubiquinone] 1 beta subcomplex subunit 4	NDUFB4	0.92598	6
P00403	Cytochrome c oxidase subunit 2	MT-CO2	0.92618	5
Q9BY89	Uncharacterized protein KIAA1671	KIAA1671	0.92624	13
P17844	Probable ATP-dependent RNA helicase DDX5	DDX5	0.92634	7
P35240	Merlin	NF2	0.92641	6
P25705	ATP synthase subunit alpha, mitochondrial	ATP5A1	0.92687	25
P35250	Replication factor C subunit 2	RFC2	0.92694	4
Q9Y680	Peptidyl-prolyl cis-trans isomerase FKBP7	FKBP7	0.92707	3
P78527	DNA-dependent protein kinase catalytic subunit	PRKDC	0.92717	57
Q9HA77	Probable cysteine--tRNA ligase, mitochondrial	CARS2	0.92719	11
Q8NCW5	NAD(P)H-hydrate epimerase	APOA1BP	0.92726	5
Q9H2H9	Sodium-coupled neutral amino acid transporter 1	SLC38A1	0.92732	3
P43155	Carnitine O-acetyltransferase	CRAT	0.92742	16
P16435	NADPH--cytochrome P450 reductase	POR	0.92742	25
O00754	Lysosomal alpha-mannosidase	MAN2B1	0.92774	4
O95139	NADH dehydrogenase [ubiquinone] 1 beta subcomplex subunit 6	NDUFB6	0.92775	3
O95782	AP-2 complex subunit alpha-1	AP2A1	0.92869	24
Q08257	Quinone oxidoreductase	CRYZ	0.92911	12
Q15738	Sterol-4-alpha-carboxylate 3-dehydrogenase, decarboxylating	NSDHL	0.92938	10
Q8IYQ7	Threonine synthase-like 1	THNSL1	0.92941	7
Q8WU76	Sec1 family domain-containing protein 2	SCFD2	0.9295	2
Q9UPQ8	Dolichol kinase	DOLK	0.92952	2
Q9NXU5	ADP-ribosylation factor-like protein 15	ARL15	0.9299	2
P57105	Synaptojanin-2-binding protein	SYNJ2BP	0.92997	5
Q9UBT7	Alpha-catulin	CTNNAL1	0.92999	2
Q7Z7G8	Vacuolar protein sorting-associated protein 13B	VPS13B	0.93019	5
Q4ZIN3	Membralin	TMEM259	0.93115	6
Q7Z3D6	UPF0317 protein C14orf159, mitochondrial	C14orf159	0.93191	3
Q9UGP8	Translocation protein SEC63 homolog	SEC63	0.93205	17
P53680	AP-2 complex subunit sigma	AP2S1	0.93235	5
Q9UKV8	Protein argonaute-2	AGO2	0.93256	4
Q13015	Protein AF1q	MLLT11	0.93263	2
Q9UKE5	TRAF2 and NCK-interacting protein kinase	TNIK	0.9328	2
Q969V5	Mitochondrial ubiquitin ligase activator of NFKB 1	MUL1	0.93296	8
Q9H9B4	Sideroflexin-1	SFXN1	0.93307	12
P61106	Ras-related protein Rab-14	RAB14	0.93332	11
P62877	E3 ubiquitin-protein ligase RBX1	RBX1	0.93342	2
P49757	Protein numb homolog	NUMB	0.93409	4
P06576	ATP synthase subunit beta, mitochondrial	ATP5B	0.93517	25
O76094	Signal recognition particle subunit SRP72	SRP72	0.93538	7
P00395	Cytochrome c oxidase subunit 1	MT-CO1	0.93563	2
P56556	NADH dehydrogenase [ubiquinone] 1 alpha subcomplex subunit 6	NDUFA6	0.93594	2
Q7Z5G4	Golgin subfamily A member 7	GOLGA7	0.93597	5
Q06136	3-ketodihydrosphingosine reductase	KDSR	0.93661	2
O94887	FERM, RhoGEF and pleckstrin domain-containing protein 2	FARP2	0.93696	4
Q8WVQ1	Soluble calcium-activated nucleotidase 1	CANT1	0.93699	4
Q6YP21	Kynurenine--oxoglutarate transaminase 3	CCBL2	0.93715	4
Q3KQZ1	Solute carrier family 25 member 35	SLC25A35	0.93737	2
O94874	E3 UFM1-protein ligase 1	UFL1	0.93747	23
Q9NPA0	ER membrane protein complex subunit 7	EMC7	0.93751	4
Q9P0I2	ER membrane protein complex subunit 3	EMC3	0.93754	8
Q9Y2Q3	Glutathione S-transferase kappa 1	GSTK1	0.9377	9
Q9BUR5	Apolipoprotein O	APOO	0.93777	6
O43181	NADH dehydrogenase [ubiquinone] iron-sulfur protein 4, mitochondrial	NDUFS4	0.93783	2
Q5VWZ2	Lysophospholipase-like protein 1	LYPLAL1	0.93792	2
P29317	Ephrin type-A receptor 2	EPHA2	0.93824	32
Q96AA3	Protein RFT1 homolog	RFT1	0.93861	5
O43678	NADH dehydrogenase [ubiquinone] 1 alpha subcomplex subunit 2	NDUFA2	0.93883	3
P62136	Serine/threonine-protein phosphatase PP1-alpha catalytic subunit	PPP1CA	0.93981	3
Q8NDI1	EH domain-binding protein 1	EHBP1	0.9401	2
Q9ULQ1	Two pore calcium channel protein 1	TPCN1	0.94046	3
O95140	Mitofusin-2	MFN2	0.94063	19
Q9H1E5	Thioredoxin-related transmembrane protein 4	TMX4	0.9408	2
Q8TEY7	Ubiquitin carboxyl-terminal hydrolase 33	USP33	0.94083	5
Q9UBF2	Coatomer subunit gamma-2	COPG2	0.94115	7
O75964	ATP synthase subunit g, mitochondrial	ATP5L	0.94124	6
Q9UPP1	Histone lysine demethylase PHF8	PHF8	0.94148	2
P84103	Serine/arginine-rich splicing factor 3	SRSF3	0.94163	2
Q9UL25	Ras-related protein Rab-21	RAB21	0.9421	8
P30044	Peroxiredoxin-5, mitochondrial	PRDX5	0.94244	9
Q9UNE7	E3 ubiquitin-protein ligase CHIP	STUB1	0.94262	7
Q96HS1	Serine/threonine-protein phosphatase PGAM5, mitochondrial	PGAM5	0.94267	13
Q5J8M3	ER membrane protein complex subunit 4	EMC4	0.9435	3
Q13277	Syntaxin-3	STX3	0.94371	3
P30049	ATP synthase subunit delta, mitochondrial	ATP5D	0.94394	3
Q9BQD7	Protein FAM173A	FAM173A	0.9443	2
O43676	NADH dehydrogenase [ubiquinone] 1 beta subcomplex subunit 3	NDUFB3	0.94508	3
P55145	Mesencephalic astrocyte-derived neurotrophic factor	MANF	0.94521	10
Q8NBZ7	UDP-glucuronic acid decarboxylase 1	UXS1	0.94591	6
Q15390	Mitochondrial fission regulator 1	MTFR1	0.94678	5
Q5H8A4	GPI ethanolamine phosphate transferase 2	PIGG	0.94695	4
P52272	Heterogeneous nuclear ribonucleoprotein M	HNRNPM	0.9474	9
O75947	ATP synthase subunit d, mitochondrial	ATP5H	0.9482	11
Q8IWB9	Testis-expressed sequence 2 protein	TEX2	0.94821	5
Q99470	Stromal cell-derived factor 2	SDF2	0.94867	3
Q96S97	Myeloid-associated differentiation marker	MYADM	0.9488	4
P12956	X-ray repair cross-complementing protein 6	XRCC6	0.94901	5
P53801	Pituitary tumor-transforming gene 1 protein-interacting protein	PTTG1IP	0.9491	2
P08581	Hepatocyte growth factor receptor	MET	0.94917	14
Q8TDY2	RB1-inducible coiled-coil protein 1	RB1CC1	0.94928	7
Q9NZJ6	Ubiquinone biosynthesis O-methyltransferase, mitochondrial	COQ3	0.94935	2
Q9UHB9	Signal recognition particle subunit SRP68	SRP68	0.94955	8
P08754	Guanine nucleotide-binding protein G	GNAI3	0.94967	8
Q16698	2,4-dienoyl-CoA reductase, mitochondrial	DECR1	0.94977	13
O94905	Erlin-2	ERLIN2	0.94981	9
Q9Y3B2	Exosome complex component CSL4	EXOSC1	0.94984	2
O94854	Uncharacterized protein KIAA0754	KIAA0754	0.9503	2
O60725	Protein-S-isoprenylcysteine O-methyltransferase	ICMT	0.95046	3
P62241	40S ribosomal protein S8	RPS8	0.9507	7
O00214	Galectin-8	LGALS8	0.95093	2
P62070	Ras-related protein R-Ras2	RRAS2	0.95133	5
Q6ZS17	Protein FAM65A	FAM65A	0.95137	4
P05165	Propionyl-CoA carboxylase alpha chain, mitochondrial	PCCA	0.95186	11
Q9UM54	Unconventional myosin-VI	MYO6	0.95196	14
O43752	Syntaxin-6	STX6	0.95201	5
O00142	Thymidine kinase 2, mitochondrial	TK2	0.95203	2
Q92643	GPI-anchor transamidase	PIGK	0.95212	4
Q9BQ48	39S ribosomal protein L34, mitochondrial	MRPL34	0.95214	3
Q9NVH6	Trimethyllysine dioxygenase, mitochondrial	TMLHE	0.95228	7
O14949	Cytochrome b-c1 complex subunit 8	UQCRQ	0.95253	4
P40855	Peroxisomal biogenesis factor 19	PEX19	0.9526	2
Q969V3	Nicalin	NCLN	0.95312	13
Q9NX14	NADH dehydrogenase [ubiquinone] 1 beta subcomplex subunit 11, mitochondrial	NDUFB11	0.95341	7
Q6P1A2	Lysophospholipid acyltransferase 5	LPCAT3	0.95356	4
Q9Y5W7	Sorting nexin-14	SNX14	0.95359	5
Q96CW1	AP-2 complex subunit mu	AP2M1	0.95383	14
Q9UBR2	Cathepsin Z	CTSZ	0.95393	2
Q9H3U5	Major facilitator superfamily domain-containing protein 1	MFSD1	0.95406	2
P61019	Ras-related protein Rab-2A	RAB2A	0.95529	5
Q8NB90	Spermatogenesis-associated protein 5	SPATA5	0.95535	2
O96005	Cleft lip and palate transmembrane protein 1	CLPTM1	0.95545	10
P13010	X-ray repair cross-complementing protein 5	XRCC5	0.9559	7
P36542	ATP synthase subunit gamma, mitochondrial	ATP5C1	0.95646	8
P10619	Lysosomal protective protein	CTSA	0.95675	4
P61247	40S ribosomal protein S3a	RPS3A	0.95698	13
Q8TBM8	DnaJ homolog subfamily B member 14	DNAJB14	0.95698	4
Q86WW8	Cytochrome c oxidase assembly factor 5	COA5	0.95709	2
Q9H0N0	Ras-related protein Rab-6C	RAB6C	0.95731	2
Q8N766	ER membrane protein complex subunit 1	EMC1	0.95745	25
O75695	Protein XRP2	RP2	0.95794	5
P24539	ATP synthase F	ATP5F1	0.95856	11
Q13505	Metaxin-1	MTX1	0.9586	8
O75438	NADH dehydrogenase [ubiquinone] 1 beta subcomplex subunit 1	NDUFB1	0.95913	2
O95822	Malonyl-CoA decarboxylase, mitochondrial	MLYCD	0.95942	3
Q9UJS0	Calcium-binding mitochondrial carrier protein Aralar2	SLC25A13	0.95974	19
O15258	Protein RER1	RER1	0.95977	3
P04179	Superoxide dismutase [Mn], mitochondrial	SOD2	0.95982	8
P31937	3-hydroxyisobutyrate dehydrogenase, mitochondrial	HIBADH	0.9599	10
Q9UHQ4	B-cell receptor-associated protein 29	BCAP29	0.96027	2
P56378	6.8 kDa mitochondrial proteolipid	MP68	0.96032	2
Q9UL26	Ras-related protein Rab-22A	RAB22A	0.9606	4
Q15643	Thyroid receptor-interacting protein 11	TRIP11	0.96094	13
O15127	Secretory carrier-associated membrane protein 2	SCAMP2	0.96118	4
Q8IVL5	Prolyl 3-hydroxylase 2	LEPREL1	0.96124	6
P41250	Glycine--tRNA ligase	GARS	0.96135	15
P42765	3-ketoacyl-CoA thiolase, mitochondrial	ACAA2	0.96136	16
Q9NV70	Exocyst complex component 1	EXOC1	0.96149	5
P43307	Translocon-associated protein subunit alpha	SSR1	0.96175	6
P48047	ATP synthase subunit O, mitochondrial	ATP5O	0.96191	9
P62277	40S ribosomal protein S13	RPS13	0.96211	6
Q9NTX5	Ethylmalonyl-CoA decarboxylase	ECHDC1	0.96248	8
P54920	Alpha-soluble NSF attachment protein	NAPA	0.96279	11
Q9BPW8	Protein NipSnap homolog 1	NIPSNAP1	0.96302	8
P45880	Voltage-dependent anion-selective channel protein 2	VDAC2	0.96303	17
O00139	Kinesin-like protein KIF2A	KIF2A	0.96319	2
Q969N2	GPI transamidase component PIG-T	PIGT	0.96326	6
P36404	ADP-ribosylation factor-like protein 2	ARL2	0.96341	3
P35658	Nuclear pore complex protein Nup214	NUP214	0.96427	11
Q8WXH0	Nesprin-2	SYNE2	0.96438	9
Q5VST6	Alpha/beta hydrolase domain-containing protein 17B	ABHD17B	0.96443	2
P23919	Thymidylate kinase	DTYMK	0.96457	4
Q8NF37	Lysophosphatidylcholine acyltransferase 1	LPCAT1	0.9646	9
P17302	Gap junction alpha-1 protein	GJA1	0.9647	7
P46934	E3 ubiquitin-protein ligase NEDD4	NEDD4	0.96474	5
P36873	Serine/threonine-protein phosphatase PP1-gamma catalytic subunit	PPP1CC	0.96483	2
P49419	Alpha-aminoadipic semialdehyde dehydrogenase	ALDH7A1	0.96531	16
P26196	Probable ATP-dependent RNA helicase DDX6	DDX6	0.96557	2
Q9UDR5	Alpha-aminoadipic semialdehyde synthase, mitochondrial	AASS	0.96605	18
Q99442	Translocation protein SEC62	SEC62	0.96641	5
Q6ZWT7	Lysophospholipid acyltransferase 2	MBOAT2	0.96674	2
Q8N490	Probable hydrolase PNKD	PNKD	0.96699	2
Q0P6H9	Transmembrane protein 62	TMEM62	0.96735	2
Q96K49	Transmembrane protein 87B	TMEM87B	0.96743	3
Q99653	Calcineurin B homologous protein 1	CHP1	0.96762	11
O43657	Tetraspanin-6	TSPAN6	0.96792	2
Q9H330	Transmembrane protein 245	TMEM245	0.96826	4
P21796	Voltage-dependent anion-selective channel protein 1	VDAC1	0.9683	16
Q8NAN2	Protein FAM73A	FAM73A	0.96846	4
P04843	Dolichyl-diphosphooligosaccharide--protein glycosyltransferase subunit 1	RPN1	0.96864	21
P12235	ADP/ATP translocase 1	SLC25A4	0.96887	4
O94966	Ubiquitin carboxyl-terminal hydrolase 19	USP19	0.969	2
Q15907	Ras-related protein Rab-11B	RAB11B	0.9692	2
Q9NS86	LanC-like protein 2	LANCL2	0.96928	2
Q8NE71	ATP-binding cassette sub-family F member 1	ABCF1	0.9694	9
Q53H12	Acylglycerol kinase, mitochondrial	AGK	0.96984	14
Q9Y2G3	Probable phospholipid-transporting ATPase IF	ATP11B	0.96985	4
O15228	Dihydroxyacetone phosphate acyltransferase	GNPAT	0.97005	9
Q9P2X0	Dolichol-phosphate mannosyltransferase subunit 3	DPM3	0.97093	2
Q9UP95	Solute carrier family 12 member 4	SLC12A4	0.97095	7
P00533	Epidermal growth factor receptor	EGFR	0.97097	20
Q8NBN3	Transmembrane protein 87A	TMEM87A	0.97155	5
Q12846	Syntaxin-4	STX4	0.97208	4
Q9H6R6	Palmitoyltransferase ZDHHC6	ZDHHC6	0.97252	3
Q5VW38	Protein GPR107	GPR107	0.97321	3
Q12893	Transmembrane protein 115	TMEM115	0.97333	3
Q15075	Early endosome antigen 1	EEA1	0.97334	8
Q9NQS3	Nectin-3	PVRL3	0.97336	2
Q9BW60	Elongation of very long chain fatty acids protein 1	ELOVL1	0.97417	4
P02786	Transferrin receptor protein 1	TFRC	0.97442	35
Q93050	V-type proton ATPase 116 kDa subunit a isoform 1	ATP6V0A1	0.97445	8
P49207	60S ribosomal protein L34	RPL34	0.97479	3
Q8NEW0	Zinc transporter 7	SLC30A7	0.97495	3
P62820	Ras-related protein Rab-1A	RAB1A	0.97537	3
Q9UM22	Mammalian ependymin-related protein 1	EPDR1	0.9756	2
Q8NE01	Metal transporter CNNM3	CNNM3	0.97567	7
Q00839	Heterogeneous nuclear ribonucleoprotein U	HNRNPU	0.97571	7
O14907	Tax1-binding protein 3	TAX1BP3	0.97592	2
Q9BVG9	Phosphatidylserine synthase 2	PTDSS2	0.97596	5
O60830	Mitochondrial import inner membrane translocase subunit Tim17-B	TIMM17B	0.97615	3
Q9Y2D5	A-kinase anchor protein 2	AKAP2	0.97644	9
Q8N5G0	Small integral membrane protein 20	SMIM20	0.97684	2
Q5BJF2	Transmembrane protein 97	TMEM97	0.97691	2
Q9Y673	Dolichyl-phosphate beta-glucosyltransferase	ALG5	0.97701	6
Q96AE7	Tetratricopeptide repeat protein 17	TTC17	0.97714	5
Q8NDZ6	Transmembrane protein 161B	TMEM161B	0.97714	3
Q86T03	Type 1 phosphatidylinositol 4,5-bisphosphate 4-phosphatase	TMEM55B	0.97715	3
P50402	Emerin	EMD	0.97716	11
Q9NQR4	Omega-amidase NIT2	NIT2	0.97742	4
P12109	Collagen alpha-1	COL6A1	0.97746	8
Q9HCE1	Putative helicase MOV-10	MOV10	0.97779	4
Q6NXT4	Zinc transporter 6	SLC30A6	0.97846	3
O75844	CAAX prenyl protease 1 homolog	ZMPSTE24	0.97857	9
Q96A65	Exocyst complex component 4	EXOC4	0.97913	6
P11387	DNA topoisomerase 1	TOP1	0.97961	10
Q9H0U3	Magnesium transporter protein 1	MAGT1	0.97969	5
Q9UI09	NADH dehydrogenase [ubiquinone] 1 alpha subcomplex subunit 12	NDUFA12	0.9797	10
P51659	Peroxisomal multifunctional enzyme type 2	HSD17B4	0.98038	23
Q00610	Clathrin heavy chain 1	CLTC	0.98047	64
Q96JB5	CDK5 regulatory subunit-associated protein 3	CDK5RAP3	0.98058	11
O43306	Adenylate cyclase type 6	ADCY6	0.98096	2
O95182	NADH dehydrogenase [ubiquinone] 1 alpha subcomplex subunit 7	NDUFA7	0.98097	7
P16278	Beta-galactosidase	GLB1	0.98148	2
Q5RI15	Cytochrome c oxidase protein 20 homolog	COX20	0.98155	4
P62993	Growth factor receptor-bound protein 2	GRB2	0.98204	4
P46060	Ran GTPase-activating protein 1	RANGAP1	0.98236	10
Q15629	Translocating chain-associated membrane protein 1	TRAM1	0.98267	5
Q96S52	GPI transamidase component PIG-S	PIGS	0.98398	6
P51148	Ras-related protein Rab-5C	RAB5C	0.9842	5
Q9NUM4	Transmembrane protein 106B	TMEM106B	0.98422	5
P55265	Double-stranded RNA-specific adenosine deaminase	ADAR	0.9844	3
Q8N129	Protein canopy homolog 4	CNPY4	0.98446	3
Q8N8R3	Mitochondrial basic amino acids transporter	SLC25A29	0.98448	4
Q96AG3	Solute carrier family 25 member 46	SLC25A46	0.98499	4
Q9H936	Mitochondrial glutamate carrier 1	SLC25A22	0.98517	6
O75323	Protein NipSnap homolog 2	GBAS	0.98519	5
Q5M775	Cytospin-B	SPECC1	0.9852	15
Q3KQU3	MAP7 domain-containing protein 1	MAP7D1	0.98571	5
Q9UJ68	Mitochondrial peptide methionine sulfoxide reductase	MSRA	0.98591	3
Q8NI37	Protein phosphatase PTC7 homolog	PPTC7	0.98597	2
Q6DKK2	Tetratricopeptide repeat protein 19, mitochondrial	TTC19	0.98636	8
O43747	AP-1 complex subunit gamma-1	AP1G1	0.98645	8
Q8NEN9	PDZ domain-containing protein 8	PDZD8	0.98648	5
Q9Y5U8	Mitochondrial pyruvate carrier 1	MPC1	0.98654	3
P46781	40S ribosomal protein S9	RPS9	0.98711	8
Q9BVK8	Transmembrane protein 147	TMEM147	0.98715	2
Q86WA6	Valacyclovir hydrolase	BPHL	0.98722	2
P04844	Dolichyl-diphosphooligosaccharide--protein glycosyltransferase subunit 2	RPN2	0.98753	21
Q86SF2	N-acetylgalactosaminyltransferase 7	GALNT7	0.98785	11
Q8N556	Actin filament-associated protein 1	AFAP1	0.98813	7
Q70CQ3	Ubiquitin carboxyl-terminal hydrolase 30	USP30	0.98847	3
Q70UQ0	Inhibitor of nuclear factor kappa-B kinase-interacting protein	IKBIP	0.98856	12
O43795	Unconventional myosin-Ib	MYO1B	0.98987	10
O60762	Dolichol-phosphate mannosyltransferase subunit 1	DPM1	0.98996	5
P18621	60S ribosomal protein L17	RPL17	0.98997	7
Q9NTG7	NAD-dependent protein deacetylase sirtuin-3, mitochondrial	SIRT3	0.99031	2
Q9Y2H6	Fibronectin type-III domain-containing protein 3A	FNDC3A	0.99036	15
Q5T4F4	Protrudin	ZFYVE27	0.99042	2
Q9P2E5	Chondroitin sulfate glucuronyltransferase	CHPF2	0.99052	12
Q9BVT8	Transmembrane and ubiquitin-like domain-containing protein 1	TMUB1	0.99117	3
Q8TAD4	Zinc transporter 5	SLC30A5	0.99147	3
Q330K2	NADH dehydrogenase	NDUFAF6	0.99149	2
P56385	ATP synthase subunit e, mitochondrial	ATP5I	0.99181	2
Q9BZH6	WD repeat-containing protein 11	WDR11	0.99185	7
P46977	Dolichyl-diphosphooligosaccharide--protein glycosyltransferase subunit STT3A	STT3A	0.99232	13
Q9UKR5	Probable ergosterol biosynthetic protein 28	C14orf1	0.99235	3
Q9NTJ5	Phosphatidylinositide phosphatase SAC1	SACM1L	0.99241	19
Q6NSJ5	Volume-regulated anion channel subunit LRRC8E	LRRC8E	0.99272	2
Q99551	Transcription termination factor 1, mitochondrial	MTERF1	0.99306	2
Q86XL3	Ankyrin repeat and LEM domain-containing protein 2	ANKLE2	0.99312	5
Q9NZB2	Constitutive coactivator of PPAR-gamma-like protein 1	FAM120A	0.99319	3
O75746	Calcium-binding mitochondrial carrier protein Aralar1	SLC25A12	0.99429	15
Q9H4G4	Golgi-associated plant pathogenesis-related protein 1	GLIPR2	0.99453	3
O15173	Membrane-associated progesterone receptor component 2	PGRMC2	0.99454	7
Q9Y265	RuvB-like 1	RUVBL1	0.99489	4
Q02978	Mitochondrial 2-oxoglutarate/malate carrier protein	SLC25A11	0.99517	13
Q8TAT6	Nuclear protein localization protein 4 homolog	NPLOC4	0.99521	5
P61803	Dolichyl-diphosphooligosaccharide--protein glycosyltransferase subunit DAD1	DAD1	0.99579	4
Q00325	Phosphate carrier protein, mitochondrial	SLC25A3	0.99589	12
Q9GZT6	Coiled-coil domain-containing protein 90B, mitochondrial	CCDC90B	0.99595	6
O43920	NADH dehydrogenase [ubiquinone] iron-sulfur protein 5	NDUFS5	0.99658	5
Q9NVT9	Armadillo repeat-containing protein 1	ARMC1	0.99663	6
Q13616	Cullin-1	CUL1	0.99665	7
Q14534	Squalene monooxygenase	SQLE	0.99667	6
P55072	Transitional endoplasmic reticulum ATPase	VCP	0.99685	34
Q8NBI6	Xyloside xylosyltransferase 1	XXYLT1	0.99686	5
Q9NP84	Tumor necrosis factor receptor superfamily member 12A	TNFRSF12A	0.99698	2
Q92545	Transmembrane protein 131	TMEM131	0.99712	7
Q9Y679	Ancient ubiquitous protein 1	AUP1	0.99731	3
O94985	Calsyntenin-1	CLSTN1	0.99733	4
Q9BUB7	Transmembrane protein 70, mitochondrial	TMEM70	0.99796	6
Q9NX40	OCIA domain-containing protein 1	OCIAD1	0.99806	12
Q9NRW7	Vacuolar protein sorting-associated protein 45	VPS45	0.99856	3
Q9UFG5	UPF0449 protein C19orf25	C19orf25	0.99869	2
P08910	Abhydrolase domain-containing protein 2	ABHD2	0.99874	2
Q9NVU7	Protein SDA1 homolog	SDAD1	0.99902	2
Q9HBL7	Plasminogen receptor	PLGRKT	0.99917	3
P51991	Heterogeneous nuclear ribonucleoprotein A3	HNRNPA3	0.99923	5
Q4KMP7	TBC1 domain family member 10B	TBC1D10B	0.9994	3
Q14627	Interleukin-13 receptor subunit alpha-2	IL13RA2	1.0001	6
P30153	Serine/threonine-protein phosphatase 2A 65 kDa regulatory subunit A alpha isoform	PPP2R1A	1.0001	8
Q96BY6	Dedicator of cytokinesis protein 10	DOCK10	1.0003	2
P40189	Interleukin-6 receptor subunit beta	IL6ST	1.0005	9
Q8IYU8	Calcium uptake protein 2, mitochondrial	MICU2	1.0006	12
Q9Y5W8	Sorting nexin-13	SNX13	1.0006	4
Q9Y394	Dehydrogenase/reductase SDR family member 7	DHRS7	1.0014	6
Q13492	Phosphatidylinositol-binding clathrin assembly protein	PICALM	1.0014	5
Q99575	Ribonucleases P/MRP protein subunit POP1	POP1	1.0016	3
Q6ZVM7	TOM1-like protein 2	TOM1L2	1.0017	3
Q04721	Neurogenic locus notch homolog protein 2	NOTCH2	1.0018	19
O94876	Transmembrane and coiled-coil domains protein 1	TMCC1	1.0022	3
Q8TAA9	Vang-like protein 1	VANGL1	1.003	11
Q9H0V1	Transmembrane protein 168	TMEM168	1.0037	2
Q6NUQ1	RAD50-interacting protein 1	RINT1	1.0043	2
P51809	Vesicle-associated membrane protein 7	VAMP7	1.0043	3
P05386	60S acidic ribosomal protein P1	RPLP1	1.0045	4
Q9BXK5	Bcl-2-like protein 13	BCL2L13	1.0045	12
P21953	2-oxoisovalerate dehydrogenase subunit beta, mitochondrial	BCKDHB	1.0054	3
P20340	Ras-related protein Rab-6A	RAB6A	1.0058	6
Q02878	60S ribosomal protein L6	RPL6	1.0061	8
O75052	Carboxyl-terminal PDZ ligand of neuronal nitric oxide synthase protein	NOS1AP	1.0064	2
Q8N4Q0	Zinc-binding alcohol dehydrogenase domain-containing protein 2	ZADH2	1.007	2
P17931	Galectin-3	LGALS3	1.0072	2
P26373	60S ribosomal protein L13	RPL13	1.0076	7
Q9BX67	Junctional adhesion molecule C	JAM3	1.0085	5
O96000	NADH dehydrogenase [ubiquinone] 1 beta subcomplex subunit 10	NDUFB10	1.0086	12
P05121	Plasminogen activator inhibitor 1	SERPINE1	1.0089	8
P61020	Ras-related protein Rab-5B	RAB5B	1.0089	3
P60903	Protein S100-A10	S100A10	1.0095	2
Q9Y490	Talin-1	TLN1	1.0096	32
P51149	Ras-related protein Rab-7a	RAB7A	1.0101	17
Q9HDC9	Adipocyte plasma membrane-associated protein	APMAP	1.0102	18
Q8TDM6	Disks large homolog 5	DLG5	1.0104	11
P61313	60S ribosomal protein L15	RPL15	1.0106	4
Q93063	Exostosin-2	EXT2	1.0106	5
P36578	60S ribosomal protein L4	RPL4	1.0108	18
Q13393	Phospholipase D1	PLD1	1.011	9
Q9H019	Mitochondrial fission regulator 1-like	MTFR1L	1.0115	4
Q9NX62	Inositol monophosphatase 3	IMPAD1	1.0119	12
Q03405	Urokinase plasminogen activator surface receptor	PLAUR	1.0119	10
P45954	Short/branched chain specific acyl-CoA dehydrogenase, mitochondrial	ACADSB	1.0122	11
P51571	Translocon-associated protein subunit delta	SSR4	1.013	4
O60941	Dystrobrevin beta	DTNB	1.0131	2
Q8TDW0	Volume-regulated anion channel subunit LRRC8C	LRRC8C	1.0135	10
P54709	Sodium/potassium-transporting ATPase subunit beta-3	ATP1B3	1.0136	11
Q9NZ01	Very-long-chain enoyl-CoA reductase	TECR	1.0137	8
Q04771	Activin receptor type-1	ACVR1	1.0139	7
Q643R3	Lysophospholipid acyltransferase LPCAT4	LPCAT4	1.0141	2
P22307	Non-specific lipid-transfer protein	SCP2	1.0141	11
Q86Y39	NADH dehydrogenase [ubiquinone] 1 alpha subcomplex subunit 11	NDUFA11	1.0147	3
O15254	Peroxisomal acyl-coenzyme A oxidase 3	ACOX3	1.015	10
O95563	Mitochondrial pyruvate carrier 2	MPC2	1.0152	4
O15533	Tapasin	TAPBP	1.0154	4
Q8NHG7	Small VCP/p97-interacting protein	SVIP	1.0155	2
O14662	Syntaxin-16	STX16	1.0155	7
O15439	Multidrug resistance-associated protein 4	ABCC4	1.016	9
P29992	Guanine nucleotide-binding protein subunit alpha-11	GNA11	1.0178	8
P49792	E3 SUMO-protein ligase RanBP2	RANBP2	1.0187	22
Q9Y608	Leucine-rich repeat flightless-interacting protein 2	LRRFIP2	1.0189	2
P11532	Dystrophin	DMD	1.0193	2
P05387	60S acidic ribosomal protein P2	RPLP2	1.0195	7
P51788	Chloride channel protein 2	CLCN2	1.0202	2
Q9Y6G9	Cytoplasmic dynein 1 light intermediate chain 1	DYNC1LI1	1.0202	2
O15020	Spectrin beta chain, non-erythrocytic 2	SPTBN2	1.0214	10
P23458	Tyrosine-protein kinase JAK1	JAK1	1.0215	7
Q8NEZ4	Histone-lysine N-methyltransferase 2C	KMT2C	1.0216	4
P51153	Ras-related protein Rab-13	RAB13	1.0221	4
A2RRP1	Neuroblastoma-amplified sequence	NBAS	1.0223	17
P53618	Coatomer subunit beta	COPB1	1.0227	10
Q9BVL4	Selenoprotein O	SELO	1.0229	3
Q8IZ52	Chondroitin sulfate synthase 2	CHPF	1.023	5
Q9UKS6	Protein kinase C and casein kinase substrate in neurons protein 3	PACSIN3	1.0232	5
P62249	40S ribosomal protein S16	RPS16	1.0237	3
Q7L5N7	Lysophosphatidylcholine acyltransferase 2	LPCAT2	1.0239	7
P62424	60S ribosomal protein L7a	RPL7A	1.0247	13
Q9Y6M5	Zinc transporter 1	SLC30A1	1.0251	9
Q15293	Reticulocalbin-1	RCN1	1.0258	14
Q9BS26	Endoplasmic reticulum resident protein 44	ERP44	1.0274	9
Q14678	KN motif and ankyrin repeat domain-containing protein 1	KANK1	1.0276	5
P15586	N-acetylglucosamine-6-sulfatase	GNS	1.028	6
P83731	60S ribosomal protein L24	RPL24	1.0283	5
Q9H2G9	Golgin-45	BLZF1	1.0284	4
Q96BM9	ADP-ribosylation factor-like protein 8A	ARL8A	1.0286	2
Q9HCM4	Band 4.1-like protein 5	EPB41L5	1.0289	5
P62906	60S ribosomal protein L10a	RPL10A	1.029	7
Q2T9J0	Peroxisomal leader peptide-processing protease	TYSND1	1.029	3
O75882	Attractin	ATRN	1.0294	6
Q9Y3U8	60S ribosomal protein L36	RPL36	1.0295	3
Q9Y230	RuvB-like 2	RUVBL2	1.0296	7
Q96AQ8	Mitochondrial calcium uniporter regulator 1	MCUR1	1.0298	3
Q15758	Neutral amino acid transporter B	SLC1A5	1.0299	10
P02792	Ferritin light chain	FTL	1.0305	2
P46776	60S ribosomal protein L27a	RPL27A	1.0312	5
P35268	60S ribosomal protein L22	RPL22	1.0317	4
Q06203	Amidophosphoribosyltransferase	PPAT	1.0317	2
Q96DZ1	Endoplasmic reticulum lectin 1	ERLEC1	1.0317	7
P30050	60S ribosomal protein L12	RPL12	1.0319	6
Q9UBU9	Nuclear RNA export factor 1	NXF1	1.0319	2
P61221	ATP-binding cassette sub-family E member 1	ABCE1	1.0325	4
Q9C0E8	Protein lunapark	LNP	1.0329	8
P25116	Proteinase-activated receptor 1	F2R	1.0329	2
Q9BXP2	Solute carrier family 12 member 9	SLC12A9	1.0334	8
Q9BPX6	Calcium uptake protein 1, mitochondrial	MICU1	1.0337	7
O14939	Phospholipase D2	PLD2	1.0337	3
P19338	Nucleolin	NCL	1.0341	7
P21246	Pleiotrophin	PTN	1.0349	3
Q8WVM8	Sec1 family domain-containing protein 1	SCFD1	1.0357	12
Q9NY35	Claudin domain-containing protein 1	CLDND1	1.0359	6
Q9H488	GDP-fucose protein O-fucosyltransferase 1	POFUT1	1.0359	7
P61353	60S ribosomal protein L27	RPL27	1.0363	5
P30533	Alpha-2-macroglobulin receptor-associated protein	LRPAP1	1.0371	11
Q9NZ43	Vesicle transport protein USE1	USE1	1.0373	3
Q15125	3-beta-hydroxysteroid-Delta	EBP	1.0376	3
Q53EU6	Glycerol-3-phosphate acyltransferase 3	AGPAT9	1.038	2
P50914	60S ribosomal protein L14	RPL14	1.0386	5
P39656	Dolichyl-diphosphooligosaccharide--protein glycosyltransferase 48 kDa subunit	DDOST	1.0387	12
P46778	60S ribosomal protein L21	RPL21	1.0388	4
P04062	Glucosylceramidase	GBA	1.0388	8
Q15165	Serum paraoxonase/arylesterase 2	PON2	1.0391	6
P62888	60S ribosomal protein L30	RPL30	1.0411	7
Q5BJD5	Transmembrane protein 41B	TMEM41B	1.0411	2
Q10471	Polypeptide N-acetylgalactosaminyltransferase 2	GALNT2	1.0413	16
Q5W111	SPRY domain-containing protein 7	SPRYD7	1.0413	2
P62910	60S ribosomal protein L32	RPL32	1.0415	5
O43772	Mitochondrial carnitine/acylcarnitine carrier protein	SLC25A20	1.0416	6
Q08AM6	Protein VAC14 homolog	VAC14	1.0419	3
P40937	Replication factor C subunit 5	RFC5	1.0422	2
Q71UM5	40S ribosomal protein S27-like	RPS27L	1.0424	2
P51572	B-cell receptor-associated protein 31	BCAP31	1.0425	10
O00559	Receptor-binding cancer antigen expressed on SiSo cells	EBAG9	1.0436	3
Q9BSR8	Protein YIPF4	YIPF4	1.0437	3
Q9BVK6	Transmembrane emp24 domain-containing protein 9	TMED9	1.044	8
P63096	Guanine nucleotide-binding protein G	GNAI1	1.0444	6
Q9UBX3	Mitochondrial dicarboxylate carrier	SLC25A10	1.0449	8
O75396	Vesicle-trafficking protein SEC22b	SEC22B	1.0456	11
P00390	Glutathione reductase, mitochondrial	GSR	1.0457	6
Q9NQE9	Histidine triad nucleotide-binding protein 3	HINT3	1.0461	2
Q86VU5	Catechol O-methyltransferase domain-containing protein 1	COMTD1	1.0464	2
Q9Y6C9	Mitochondrial carrier homolog 2	MTCH2	1.0465	7
O15260	Surfeit locus protein 4	SURF4	1.0468	4
P62829	60S ribosomal protein L23	RPL23	1.0469	6
P03928	ATP synthase protein 8	MT-ATP8	1.0471	3
O14880	Microsomal glutathione S-transferase 3	MGST3	1.0471	3
Q2M389	WASH complex subunit 7	KIAA1033	1.0471	4
P84098	60S ribosomal protein L19	RPL19	1.0478	5
P61421	V-type proton ATPase subunit d 1	ATP6V0D1	1.0481	3
P78559	Microtubule-associated protein 1A	MAP1A	1.0485	2
O43432	Eukaryotic translation initiation factor 4 gamma 3	EIF4G3	1.0487	2
O14735	CDP-diacylglycerol--inositol 3-phosphatidyltransferase	CDIPT	1.049	2
Q6DD88	Atlastin-3	ATL3	1.0491	9
P62917	60S ribosomal protein L8	RPL8	1.0493	5
Q7Z5H3	Rho GTPase-activating protein 22	ARHGAP22	1.0496	5
P27824	Calnexin	CANX	1.05	23
P53992	Protein transport protein Sec24C	SEC24C	1.0503	5
Q9UPN3	Microtubule-actin cross-linking factor 1, isoforms 1/2/3/5	MACF1	1.0504	78
Q9P1T7	MyoD family inhibitor domain-containing protein	MDFIC	1.0505	3
Q7Z736	Pleckstrin homology domain-containing family H member 3	PLEKHH3	1.0513	2
P63173	60S ribosomal protein L38	RPL38	1.0515	3
Q8WXF7	Atlastin-1	ATL1	1.0523	3
Q86UT6	NLR family member X1	NLRX1	1.0524	7
Q9NZJ7	Mitochondrial carrier homolog 1	MTCH1	1.0529	5
Q9NUI1	Peroxisomal 2,4-dienoyl-CoA reductase	DECR2	1.0532	3
P07947	Tyrosine-protein kinase Yes	YES1	1.0538	7
Q99497	Protein deglycase DJ-1	PARK7	1.0539	6
Q6P1X6	UPF0598 protein C8orf82	C8orf82	1.054	5
Q9UBI6	Guanine nucleotide-binding protein G	GNG12	1.0541	6
O00186	Syntaxin-binding protein 3	STXBP3	1.0543	11
Q9NRZ5	1-acyl-sn-glycerol-3-phosphate acyltransferase delta	AGPAT4	1.0546	5
P18124	60S ribosomal protein L7	RPL7	1.0547	17
Q8N6T3	ADP-ribosylation factor GTPase-activating protein 1	ARFGAP1	1.0549	2
Q92508	Piezo-type mechanosensitive ion channel component 1	PIEZO1	1.055	6
Q9BSJ8	Extended synaptotagmin-1	ESYT1	1.0556	25
Q14165	Malectin	MLEC	1.0556	7
Q86UL3	Glycerol-3-phosphate acyltransferase 4	AGPAT6	1.0559	5
P27144	Adenylate kinase 4, mitochondrial	AK4	1.0563	4
P83111	Serine beta-lactamase-like protein LACTB, mitochondrial	LACTB	1.0571	18
Q8IWA5	Choline transporter-like protein 2	SLC44A2	1.0575	8
P63167	Dynein light chain 1, cytoplasmic	DYNLL1	1.0577	3
Q86WA9	Sodium-independent sulfate anion transporter	SLC26A11	1.0577	2
P42766	60S ribosomal protein L35	RPL35	1.0578	3
O00560	Syntenin-1	SDCBP	1.058	9
P08572	Collagen alpha-2	COL4A2	1.0589	5
Q8NE86	Calcium uniporter protein, mitochondrial	MCU	1.059	5
Q9Y2G5	GDP-fucose protein O-fucosyltransferase 2	POFUT2	1.059	8
O75521	Enoyl-CoA delta isomerase 2, mitochondrial	ECI2	1.0591	16
Q96HP0	Dedicator of cytokinesis protein 6	DOCK6	1.0592	4
Q13586	Stromal interaction molecule 1	STIM1	1.0592	8
P14866	Heterogeneous nuclear ribonucleoprotein L	HNRNPL	1.0597	4
P11233	Ras-related protein Ral-A	RALA	1.0598	3
O00194	Ras-related protein Rab-27B	RAB27B	1.0599	2
Q9BV81	ER membrane protein complex subunit 6	EMC6	1.0607	2
Q9H444	Charged multivesicular body protein 4b	CHMP4B	1.061	3
Q8IW50	Protein FAM219A	FAM219A	1.0612	3
P62750	60S ribosomal protein L23a	RPL23A	1.0617	7
Q6NUM9	All-trans-retinol 13,14-reductase	RETSAT	1.0617	10
Q14696	LDLR chaperone MESD	MESDC2	1.0617	7
Q15041	ADP-ribosylation factor-like protein 6-interacting protein 1	ARL6IP1	1.0618	2
P80303	Nucleobindin-2	NUCB2	1.062	10
Q9ULF5	Zinc transporter ZIP10	SLC39A10	1.0625	2
Q16880	2-hydroxyacylsphingosine 1-beta-galactosyltransferase	UGT8	1.0626	6
O60716	Catenin delta-1	CTNND1	1.0629	22
O43292	Glycosylphosphatidylinositol anchor attachment 1 protein	GPAA1	1.0633	5
P18077	60S ribosomal protein L35a	RPL35A	1.0634	4
Q11201	CMP-N-acetylneuraminate-beta-galactosamide-alpha-2,3-sialyltransferase 1	ST3GAL1	1.0637	2
Q6UX07	Dehydrogenase/reductase SDR family member 13	DHRS13	1.0638	4
Q96JJ7	Protein disulfide-isomerase TMX3	TMX3	1.0647	6
Q8NC51	Plasminogen activator inhibitor 1 RNA-binding protein	SERBP1	1.065	4
P61619	Protein transport protein Sec61 subunit alpha isoform 1	SEC61A1	1.065	4
Q6ZMZ0	E3 ubiquitin-protein ligase RNF19B	RNF19B	1.0652	3
P61916	Epididymal secretory protein E1	NPC2	1.0652	3
Q969H8	Myeloid-derived growth factor	MYDGF	1.0663	4
P21589	5'-nucleotidase	NT5E	1.0673	17
P11021	78 kDa glucose-regulated protein	HSPA5	1.0673	40
P35606	Coatomer subunit beta'	COPB2	1.0673	13
Q9UKA4	A-kinase anchor protein 11	AKAP11	1.0679	2
Q02543	60S ribosomal protein L18a	RPL18A	1.0682	6
Q15233	Non-POU domain-containing octamer-binding protein	NONO	1.0682	8
P47756	F-actin-capping protein subunit beta	CAPZB	1.0683	9
Q9NV92	NEDD4 family-interacting protein 2	NDFIP2	1.0684	2
P61006	Ras-related protein Rab-8A	RAB8A	1.0689	2
Q16706	Alpha-mannosidase 2	MAN2A1	1.0691	21
Q7Z4H8	KDEL motif-containing protein 2	KDELC2	1.07	5
Q9Y678	Coatomer subunit gamma-1	COPG1	1.0702	13
Q8TD22	Sideroflexin-5	SFXN5	1.0703	2
P49768	Presenilin-1	PSEN1	1.0704	2
Q99996	A-kinase anchor protein 9	AKAP9	1.0708	4
P23246	Splicing factor, proline- and glutamine-rich	SFPQ	1.0708	11
Q3T906	N-acetylglucosamine-1-phosphotransferase subunits alpha/beta	GNPTAB	1.0711	2
P48651	Phosphatidylserine synthase 1	PTDSS1	1.0711	4
Q8N0V5	N-acetyllactosaminide beta-1,6-N-acetylglucosaminyl-transferase, isoform A	GCNT2	1.0719	2
Q96N66	Lysophospholipid acyltransferase 7	MBOAT7	1.072	7
Q8WZ42	Titin	TTN	1.0724	2
O14976	Cyclin-G-associated kinase	GAK	1.0726	4
P11498	Pyruvate carboxylase, mitochondrial	PC	1.074	33
Q14517	Protocadherin Fat 1	FAT1	1.0741	26
O43674	NADH dehydrogenase [ubiquinone] 1 beta subcomplex subunit 5, mitochondrial	NDUFB5	1.0745	4
O60262	Guanine nucleotide-binding protein G	GNG7	1.075	2
P55287	Cadherin-11	CDH11	1.0757	9
P62269	40S ribosomal protein S18	RPS18	1.0765	4
Q32P28	Prolyl 3-hydroxylase 1	LEPRE1	1.0774	21
P11117	Lysosomal acid phosphatase	ACP2	1.0775	3
Q9UNW1	Multiple inositol polyphosphate phosphatase 1	MINPP1	1.0778	9
P56277	Cx9C motif-containing protein 4	CMC4	1.0779	4
O43169	Cytochrome b5 type B	CYB5B	1.0785	3
Q6UXV4	MICOS complex subunit MIC27	APOOL	1.0792	9
Q13464	Rho-associated protein kinase 1	ROCK1	1.0792	2
P05026	Sodium/potassium-transporting ATPase subunit beta-1	ATP1B1	1.0795	6
Q8N2G8	GH3 domain-containing protein	GHDC	1.0799	5
O43264	Centromere/kinetochore protein zw10 homolog	ZW10	1.0805	7
Q6UXH1	Cysteine-rich with EGF-like domain protein 2	CRELD2	1.0807	2
P67870	Casein kinase II subunit beta	CSNK2B	1.081	4
Q9NQH7	Probable Xaa-Pro aminopeptidase 3	XPNPEP3	1.0814	9
Q9BYI3	Hyccin	FAM126A	1.0831	5
Q9HB63	Netrin-4	NTN4	1.0843	2
O43504	Ragulator complex protein LAMTOR5	LAMTOR5	1.0845	2
Q8TCJ2	Dolichyl-diphosphooligosaccharide--protein glycosyltransferase subunit STT3B	STT3B	1.0855	7
P09543	2',3'-cyclic-nucleotide 3'-phosphodiesterase	CNP	1.0856	12
Q9UJJ9	N-acetylglucosamine-1-phosphotransferase subunit gamma	GNPTG	1.0857	3
P11142	Heat shock cognate 71 kDa protein	HSPA8	1.0865	25
Q8N2K0	Monoacylglycerol lipase ABHD12	ABHD12	1.0865	5
Q9NZ32	Actin-related protein 10	ACTR10	1.0871	2
O00592	Podocalyxin	PODXL	1.0871	6
Q99715	Collagen alpha-1	COL12A1	1.0873	8
O75787	Renin receptor	ATP6AP2	1.0874	3
Q07020	60S ribosomal protein L18	RPL18	1.0875	6
Q14258	E3 ubiquitin/ISG15 ligase TRIM25	TRIM25	1.0877	2
O75962	Triple functional domain protein	TRIO	1.0877	3
Q9HAD4	WD repeat-containing protein 41	WDR41	1.088	2
Q5T5P2	Sickle tail protein homolog	KIAA1217	1.0884	11
P19525	Interferon-induced, double-stranded RNA-activated protein kinase	EIF2AK2	1.0886	2
Q9UKG9	Peroxisomal carnitine O-octanoyltransferase	CROT	1.0887	5
Q9NX47	E3 ubiquitin-protein ligase MARCH5	2005-03-01	1.0895	9
O60292	Signal-induced proliferation-associated 1-like protein 3	SIPA1L3	1.0899	10
P38571	Lysosomal acid lipase/cholesteryl ester hydrolase	LIPA	1.0901	3
Q7Z2T5	TRMT1-like protein	TRMT1L	1.0901	3
Q6ZSS7	Major facilitator superfamily domain-containing protein 6	MFSD6	1.0902	2
Q9BXJ8	Transmembrane protein 120A	TMEM120A	1.0906	5
Q9BYK8	Helicase with zinc finger domain 2	HELZ2	1.0909	5
Q96E52	Metalloendopeptidase OMA1, mitochondrial	OMA1	1.0911	4
P09382	Galectin-1	LGALS1	1.0914	5
P16035	Metalloproteinase inhibitor 2	TIMP2	1.0917	3
Q6NSJ0	Uncharacterized family 31 glucosidase KIAA1161	KIAA1161	1.0929	2
Q6PML9	Zinc transporter 9	SLC30A9	1.0929	12
P35749	Myosin-11	MYH11	1.0935	2
Q92974	Rho guanine nucleotide exchange factor 2	ARHGEF2	1.0938	6
P14314	Glucosidase 2 subunit beta	PRKCSH	1.0941	19
Q8TB36	Ganglioside-induced differentiation-associated protein 1	GDAP1	1.0946	3
Q9C0D2	Centrosomal protein of 295 kDa	CEP295	1.0949	2
Q08379	Golgin subfamily A member 2	GOLGA2	1.0959	23
Q16563	Synaptophysin-like protein 1	SYPL1	1.0963	5
P52907	F-actin-capping protein subunit alpha-1	CAPZA1	1.0971	7
Q3SXM5	Inactive hydroxysteroid dehydrogenase-like protein 1	HSDL1	1.0978	6
P84095	Rho-related GTP-binding protein RhoG	RHOG	1.098	8
Q9BXS9	Solute carrier family 26 member 6	SLC26A6	1.098	2
P05106	Integrin beta-3	ITGB3	1.0982	5
P20020	Plasma membrane calcium-transporting ATPase 1	ATP2B1	1.0983	12
Q9H1B5	Xylosyltransferase 2	XYLT2	1.0983	5
Q13454	Tumor suppressor candidate 3	TUSC3	1.0986	5
P40616	ADP-ribosylation factor-like protein 1	ARL1	1.0993	6
Q15904	V-type proton ATPase subunit S1	ATP6AP1	1.0998	6
Q96PE2	Rho guanine nucleotide exchange factor 17	ARHGEF17	1.0999	7
Q13162	Peroxiredoxin-4	PRDX4	1.1001	8
P35579	Myosin-9	MYH9	1.1006	87
O75116	Rho-associated protein kinase 2	ROCK2	1.1009	2
P25685	DnaJ homolog subfamily B member 1	DNAJB1	1.1012	3
P00387	NADH-cytochrome b5 reductase 3	CYB5R3	1.1014	17
Q9BWH2	FUN14 domain-containing protein 2	FUNDC2	1.1015	3
O00264	Membrane-associated progesterone receptor component 1	PGRMC1	1.1015	7
Q6WCQ1	Myosin phosphatase Rho-interacting protein	MPRIP	1.1021	26
O75907	Diacylglycerol O-acyltransferase 1	DGAT1	1.1024	3
Q9H9S5	Fukutin-related protein	FKRP	1.1026	3
P09496	Clathrin light chain A	CLTA	1.1029	2
Q9UEU0	Vesicle transport through interaction with t-SNAREs homolog 1B	VTI1B	1.1029	3
O95816	BAG family molecular chaperone regulator 2	BAG2	1.1035	6
P51798	H	CLCN7	1.1036	4
O95159	Zinc finger protein-like 1	ZFPL1	1.1036	5
Q99943	1-acyl-sn-glycerol-3-phosphate acyltransferase alpha	AGPAT1	1.1037	2
Q9UPT5	Exocyst complex component 7	EXOC7	1.1038	2
Q9BZF1	Oxysterol-binding protein-related protein 8	OSBPL8	1.1042	10
Q8IV08	Phospholipase D3	PLD3	1.1042	4
P62841	40S ribosomal protein S15	RPS15	1.1045	2
Q5SYE7	NHS-like protein 1	NHSL1	1.1045	2
Q6ZPD9	Probable C-mannosyltransferase DPY19L3	DPY19L3	1.1045	2
Q86X52	Chondroitin sulfate synthase 1	CHSY1	1.1056	5
Q9Y5U9	Immediate early response 3-interacting protein 1	IER3IP1	1.1061	2
P78310	Coxsackievirus and adenovirus receptor	CXADR	1.108	8
Q14108	Lysosome membrane protein 2	SCARB2	1.1086	7
P15529	Membrane cofactor protein	CD46	1.1087	4
O43493	Trans-Golgi network integral membrane protein 2	TGOLN2	1.1091	2
Q14318	Peptidyl-prolyl cis-trans isomerase FKBP8	FKBP8	1.1096	11
Q02252	Methylmalonate-semialdehyde dehydrogenase [acylating], mitochondrial	ALDH6A1	1.1097	3
O95870	Abhydrolase domain-containing protein 16A	ABHD16A	1.1099	5
P62879	Guanine nucleotide-binding protein G	GNB2	1.1099	6
Q8N2F6	Armadillo repeat-containing protein 10	ARMC10	1.1108	6
O75592	E3 ubiquitin-protein ligase MYCBP2	MYCBP2	1.1108	5
P19784	Casein kinase II subunit alpha'	CSNK2A2	1.1109	8
Q8N111	Cell cycle exit and neuronal differentiation protein 1	CEND1	1.1118	4
Q7KZF4	Staphylococcal nuclease domain-containing protein 1	SND1	1.1124	18
P11047	Laminin subunit gamma-1	LAMC1	1.1126	26
Q8IXI2	Mitochondrial Rho GTPase 1	RHOT1	1.1128	16
Q00765	Receptor expression-enhancing protein 5	REEP5	1.1129	6
Q16774	Guanylate kinase	GUK1	1.1132	2
Q8IZ81	ELMO domain-containing protein 2	ELMOD2	1.1133	4
Q8NBJ5	Procollagen galactosyltransferase 1	COLGALT1	1.1135	20
Q9BWM7	Sideroflexin-3	SFXN3	1.1137	13
Q96CX2	BTB/POZ domain-containing protein KCTD12	KCTD12	1.1138	7
Q08722	Leukocyte surface antigen CD47	CD47	1.1138	2
P45877	Peptidyl-prolyl cis-trans isomerase C	PPIC	1.1145	2
Q12770	Sterol regulatory element-binding protein cleavage-activating protein	SCAP	1.1145	2
O95861	3'	BPNT1	1.1147	2
O00116	Alkyldihydroxyacetonephosphate synthase, peroxisomal	AGPS	1.1147	21
Q14847	LIM and SH3 domain protein 1	LASP1	1.1147	5
P49257	Protein ERGIC-53	LMAN1	1.1153	5
P46777	60S ribosomal protein L5	RPL5	1.1158	8
Q8NBS9	Thioredoxin domain-containing protein 5	TXNDC5	1.1163	17
Q14571	Inositol 1,4,5-trisphosphate receptor type 2	ITPR2	1.1164	8
P23284	Peptidyl-prolyl cis-trans isomerase B	PPIB	1.1164	12
Q96LW7	Bcl10-interacting CARD protein	C9orf89	1.1167	2
Q13433	Zinc transporter ZIP6	SLC39A6	1.1167	3
Q63ZY3	KN motif and ankyrin repeat domain-containing protein 2	KANK2	1.1168	4
Q53TN4	Cytochrome b reductase 1	CYBRD1	1.118	2
Q9NYU1	UDP-glucose:glycoprotein glucosyltransferase 2	UGGT2	1.1182	8
P31689	DnaJ homolog subfamily A member 1	DNAJA1	1.1188	4
P61026	Ras-related protein Rab-10	RAB10	1.1188	8
Q8NBQ5	Estradiol 17-beta-dehydrogenase 11	HSD17B11	1.1189	2
Q9H6K4	Optic atrophy 3 protein	OPA3	1.1189	2
P28288	ATP-binding cassette sub-family D member 3	ABCD3	1.119	15
Q6Y288	Beta-1,3-glucosyltransferase	B3GALTL	1.1192	2
Q96SB4	SRSF protein kinase 1	SRPK1	1.1192	2
O14617	AP-3 complex subunit delta-1	AP3D1	1.1193	6
P43304	Glycerol-3-phosphate dehydrogenase, mitochondrial	GPD2	1.1193	42
Q7Z7H5	Transmembrane emp24 domain-containing protein 4	TMED4	1.1195	3
Q9NUQ6	SPATS2-like protein	SPATS2L	1.1196	3
Q6P1N0	Coiled-coil and C2 domain-containing protein 1A	CC2D1A	1.1207	3
Q9UHA4	Ragulator complex protein LAMTOR3	LAMTOR3	1.121	2
P21964	Catechol O-methyltransferase	COMT	1.1211	9
Q15120	[Pyruvate dehydrogenase	PDK3	1.1212	5
O14494	Lipid phosphate phosphohydrolase 1	PPAP2A	1.1212	2
P61018	Ras-related protein Rab-4B	RAB4B	1.1224	2
Q9UKV5	E3 ubiquitin-protein ligase AMFR	AMFR	1.1225	14
Q14114	Low-density lipoprotein receptor-related protein 8	LRP8	1.1226	10
Q16363	Laminin subunit alpha-4	LAMA4	1.1232	4
P46779	60S ribosomal protein L28	RPL28	1.1236	2
Q9NYL9	Tropomodulin-3	TMOD3	1.1258	10
Q8NE00	Transmembrane protein 104	TMEM104	1.1265	2
P60468	Protein transport protein Sec61 subunit beta	SEC61B	1.1266	3
Q9H3Z4	DnaJ homolog subfamily C member 5	DNAJC5	1.1267	5
Q16270	Insulin-like growth factor-binding protein 7	IGFBP7	1.1271	8
Q9H223	EH domain-containing protein 4	EHD4	1.1272	7
Q96L58	Beta-1,3-galactosyltransferase 6	B3GALT6	1.1284	2
Q96RD7	Pannexin-1	PANX1	1.1284	3
Q92841	Probable ATP-dependent RNA helicase DDX17	DDX17	1.1285	5
Q9Y4L1	Hypoxia up-regulated protein 1	HYOU1	1.1289	38
Q96A26	Protein FAM162A	FAM162A	1.1291	6
Q8NC44	Protein FAM134A	FAM134A	1.1295	3
Q6UW02	Cytochrome P450 20A1	CYP20A1	1.1299	7
P11717	Cation-independent mannose-6-phosphate receptor	IGF2R	1.1311	64
O14672	Disintegrin and metalloproteinase domain-containing protein 10	ADAM10	1.1312	17
Q96D31	Calcium release-activated calcium channel protein 1	ORAI1	1.1336	2
O00462	Beta-mannosidase	MANBA	1.1338	2
Q13423	NAD(P) transhydrogenase, mitochondrial	NNT	1.1338	30
Q9HBR0	Putative sodium-coupled neutral amino acid transporter 10	SLC38A10	1.1339	6
P27797	Calreticulin	CALR	1.1341	17
P06748	Nucleophosmin	NPM1	1.135	3
Q8N4A0	Polypeptide N-acetylgalactosaminyltransferase 4	GALNT4	1.1355	3
P23142	Fibulin-1	FBLN1	1.1364	2
P26599	Polypyrimidine tract-binding protein 1	PTBP1	1.1378	7
Q9Y619	Mitochondrial ornithine transporter 1	SLC25A15	1.1381	5
P22105	Tenascin-X	TNXB	1.1382	2
P62873	Guanine nucleotide-binding protein G	GNB1	1.1387	9
P29353	SHC-transforming protein 1	SHC1	1.139	5
O96011	Peroxisomal membrane protein 11B	PEX11B	1.1399	5
P61978	Heterogeneous nuclear ribonucleoprotein K	HNRNPK	1.14	4
P62158	Calmodulin	CALM1	1.1404	8
P54764	Ephrin type-A receptor 4	EPHA4	1.1405	2
O00400	Acetyl-coenzyme A transporter 1	SLC33A1	1.1407	3
Q9Y2T2	AP-3 complex subunit mu-1	AP3M1	1.1412	2
Q96MM7	Heparan-sulfate 6-O-sulfotransferase 2	HS6ST2	1.1421	3
P56937	3-keto-steroid reductase	HSD17B7	1.1422	3
Q9NWD8	Transmembrane protein 248	TMEM248	1.1422	3
Q8NBX0	Saccharopine dehydrogenase-like oxidoreductase	SCCPDH	1.1428	10
Q9BUJ2	Heterogeneous nuclear ribonucleoprotein U-like protein 1	HNRNPUL1	1.1433	4
P49755	Transmembrane emp24 domain-containing protein 10	TMED10	1.1436	11
Q9P0K7	Ankycorbin	RAI14	1.1439	18
Q9UJW0	Dynactin subunit 4	DCTN4	1.1442	2
O75718	Cartilage-associated protein	CRTAP	1.1447	9
Q8TCZ2	CD99 antigen-like protein 2	CD99L2	1.1451	3
P00749	Urokinase-type plasminogen activator	PLAU	1.1452	10
P30101	Protein disulfide-isomerase A3	PDIA3	1.1453	32
Q96GQ5	RUS1 family protein C16orf58	C16orf58	1.1458	8
Q9BSJ2	Gamma-tubulin complex component 2	TUBGCP2	1.146	2
P47755	F-actin-capping protein subunit alpha-2	CAPZA2	1.147	6
O14639	Actin-binding LIM protein 1	ABLIM1	1.1477	4
Q04656	Copper-transporting ATPase 1	ATP7A	1.1482	7
P19256	Lymphocyte function-associated antigen 3	CD58	1.1489	3
P02794	Ferritin heavy chain	FTH1	1.149	4
Q13530	Serine incorporator 3	SERINC3	1.1491	4
O00154	Cytosolic acyl coenzyme A thioester hydrolase	ACOT7	1.1503	12
Q10567	AP-1 complex subunit beta-1	AP1B1	1.1508	2
Q9NWR8	Calcium uniporter regulatory subunit MCUb, mitochondrial	CCDC109B	1.1511	4
O43681	ATPase ASNA1	ASNA1	1.1512	5
P49641	Alpha-mannosidase 2x	MAN2A2	1.1516	5
P07237	Protein disulfide-isomerase	P4HB	1.1523	27
Q9NQ66	1-phosphatidylinositol 4,5-bisphosphate phosphodiesterase beta-1	PLCB1	1.1528	2
O95249	Golgi SNAP receptor complex member 1	GOSR1	1.1529	5
Q9BRK4	Leucine zipper putative tumor suppressor 2	LZTS2	1.1537	5
Q9UGQ3	Solute carrier family 2, facilitated glucose transporter member 6	SLC2A6	1.155	3
O00391	Sulfhydryl oxidase 1	QSOX1	1.156	5
Q13045	Protein flightless-1 homolog	FLII	1.1565	10
O43852	Calumenin	CALU	1.1566	28
Q9Y426	C2 domain-containing protein 2	C2CD2	1.1567	2
Q53SF7	Cordon-bleu protein-like 1	COBLL1	1.1567	3
Q9ULC3	Ras-related protein Rab-23	RAB23	1.1567	7
Q9UI30	Multifunctional methyltransferase subunit TRM112-like protein	TRMT112	1.1576	2
P84157	Matrix-remodeling-associated protein 7	MXRA7	1.1578	2
P04818	Thymidylate synthase	TYMS	1.1578	2
O95817	BAG family molecular chaperone regulator 3	BAG3	1.1586	6
Q7Z449	Cytochrome P450 2U1	CYP2U1	1.1591	2
Q7Z406	Myosin-14	MYH14	1.1593	3
Q92575	UBX domain-containing protein 4	UBXN4	1.1595	6
P55196	Afadin	MLLT4	1.1596	9
Q9NZV1	Cysteine-rich motor neuron 1 protein	CRIM1	1.16	10
P30040	Endoplasmic reticulum resident protein 29	ERP29	1.16	11
Q9UHG3	Prenylcysteine oxidase 1	PCYOX1	1.1601	13
A4D1U4	Protein LCHN	LCHN	1.1602	4
Q96D53	AarF domain-containing protein kinase 4	ADCK4	1.1605	7
O14936	Peripheral plasma membrane protein CASK	CASK	1.1609	10
Q04637	Eukaryotic translation initiation factor 4 gamma 1	EIF4G1	1.1615	10
Q13724	Mannosyl-oligosaccharide glucosidase	MOGS	1.1626	13
O00410	Importin-5	IPO5	1.1627	13
Q02297	Pro-neuregulin-1, membrane-bound isoform	NRG1	1.1629	5
Q9BRJ6	Uncharacterized protein C7orf50	C7orf50	1.1645	4
Q0VF96	Cingulin-like protein 1	CGNL1	1.1648	3
P27816	Microtubule-associated protein 4	MAP4	1.1658	15
P07339	Cathepsin D	CTSD	1.166	15
O95810	Serum deprivation-response protein	SDPR	1.166	6
P30530	Tyrosine-protein kinase receptor UFO	AXL	1.166	16
O95425	Supervillin	SVIL	1.1667	32
Q03135	Caveolin-1	CAV1	1.1679	7
Q9UNY4	Transcription termination factor 2	TTF2	1.1682	2
P62263	40S ribosomal protein S14	RPS14	1.1684	3
O00471	Exocyst complex component 5	EXOC5	1.1688	3
P05023	Sodium/potassium-transporting ATPase subunit alpha-1	ATP1A1	1.1691	27
Q9HD45	Transmembrane 9 superfamily member 3	TM9SF3	1.1695	12
Q9UKM7	Endoplasmic reticulum mannosyl-oligosaccharide 1,2-alpha-mannosidase	MAN1B1	1.1696	8
O00159	Unconventional myosin-Ic	MYO1C	1.1698	41
Q99805	Transmembrane 9 superfamily member 2	TM9SF2	1.1701	12
Q9ULA0	Aspartyl aminopeptidase	DNPEP	1.1704	4
O15126	Secretory carrier-associated membrane protein 1	SCAMP1	1.1704	5
Q6IAA8	Ragulator complex protein LAMTOR1	LAMTOR1	1.1707	4
Q9Y5K8	V-type proton ATPase subunit D	ATP6V1D	1.1707	2
O60507	Protein-tyrosine sulfotransferase 1	TPST1	1.1713	4
Q7L0J3	Synaptic vesicle glycoprotein 2A	SV2A	1.1722	4
Q14728	Major facilitator superfamily domain-containing protein 10	MFSD10	1.1728	3
P19021	Peptidyl-glycine alpha-amidating monooxygenase	PAM	1.1741	2
O60568	Procollagen-lysine,2-oxoglutarate 5-dioxygenase 3	PLOD3	1.1741	16
Q96K37	Solute carrier family 35 member E1	SLC35E1	1.1743	3
Q9P2C4	Transmembrane protein 181	TMEM181	1.1746	2
Q9UKA2	F-box/LRR-repeat protein 4	FBXL4	1.1755	3
Q07065	Cytoskeleton-associated protein 4	CKAP4	1.1757	30
Q9Y4P3	Transducin beta-like protein 2	TBL2	1.1762	20
[truncated: 882 more rows]
