# Supplementary material for: Human Cytomegalovirus Infection Upregulates the Mitochondrial Transcription and Translation Machineries
Source: mBio. 2016 Mar 29;7(2):e00029-16. doi: 10.1128/mBio.00029-16 (PMC4807356; doi:10.1128/mBio.00029-16)
Supplement: Table S2 — (A) GO biological processes enriched within virus-downregulated proteins. (B) KEGG pathways enriched within virus-upregulated proteins. [file mbo002162741st2.xlsx]

## Sheet: Sup table 2A
GO biological processes enriched within viral-downregulated proteins
Protein ID	Protein name	Gene name	Ratio H/L (Mock/ 48hpi) normalized	Ratio H/M (Mock/ 60 hpi) normalized	Ratio M/L (60hpi/ 48hpi) normalized	Unique peptides
Cell adhesion
O60462	Neuropilin-2	NRP2	5.6494	4.4457	1.1423	4
P26038	Moesin	MSN	5.3692	4.1801	1.0876	5
P23229	Integrin alpha-6	ITGA6	4.9002	4.6431	1.0965	4
P18206	Vinculin	VCL	4.3985	4.5914	0.94678	8
P26006	Integrin alpha-3	ITGA3	4.084	4.7653	0.88167	8
Q13740	CD166 antigen	ALCAM	3.7434	2.8947	1.2346	2
Q05707	Collagen alpha-1(XIV) chain	COL14A1	3.5733	3.4704	0.86876	5
P05556	Integrin beta-1	ITGB1	3.2945	3.1119	0.98985	10
P06756	Integrin alpha-V	ITGAV	3.0973	3.0235	0.96135	8
P16144	Integrin beta-4	ITGB4	3.083	3.4403	0.91577	23
P48509	CD151 antigen	CD151	2.8674	3.2236	0.88302	2
Q14108	Lysosome membrane protein 2	SCARB2	2.6219	2.4258	1.0495	6
P05067	Amyloid beta A4 protein	APP	2.6067	2.5256	0.97854	2
P08648	Integrin alpha-5	ITGA5	2.5643	2.0745	1.3035	3
Q03001	Dystonin	DST	2.4281	2.4457	0.96744	21
P12814	Alpha-actinin-1	ACTN1	2.2581	1.9554	1.0565	8
P05106	Integrin beta-3	ITGB3	2.1943	2.231	0.96306	2
O15230	Laminin subunit alpha-5	LAMA5	2.1806	2.0641	1.0045	15
P04216	Thy-1 membrane glycoprotein	THY1	2.1723	1.7197	1.3049	2
Actin cytoskeleton organization
O43707	Alpha-actinin-4	ACTN4	3.3149	2.73	1.0809	15
P05556	Integrin beta-1	ITGB1	3.2945	3.1119	0.98985	10
P59998	Actin-related protein 2/3 complex subunit 4	ARPC4	2.8577	2.7158	1.002	3
Q03001	Dystonin	DST	2.4281	2.4457	0.96744	21
P12814	Alpha-actinin-1	ACTN1	2.2581	1.9554	1.0565	8
O00560	Syntenin-1	SDCBP	2.2128	1.2215	1.8579	2
Glycolysis
P14618	Pyruvate kinase 2/3	PKM2	4.5212	4.2292	1.2399	13
P04406	Glyceraldehyde-3-phosphate dehydrogenase	GAPDH	4.4262	5.1589	0.90648	8
P06733	Alpha-enolase	ENO1	3.789	3.9562	1.1683	8
P60174	Triosephosphate isomerase	TPI1	3.3735	3.5135	0.84033	3
P04075	Fructose-bisphosphate aldolase A	ALDOA	2.7489	4.1179	0.90834	4
Response to virus
Q12983	BCL2/adenovirus E1B 19 kDa protein-interacting protein 3	BNIP3	8.259	9.7708	0.85985	2
Q86WV6	Stimulator of interferon genes protein	STING	3.3509	4.1945	0.93952	2
Q7Z434	Mitochondrial antiviral-signaling protein	MAVS	2.414	2.7925	0.84485	11
O15162	Phospholipid scramblase 1	PLSCR1	2.1884	2.8177	0.92461	2
Q16666	Gamma-interferon-inducible protein 16	IFI16	2.0534	1.8591	1.0168	8

## Sheet: Sup table 2B
KEGG pathways enriched within viral-upregulated proteins
Protein ID	Protein name	Gene name	Ratio H/L (Mock/ 48hpi) normalized	Ratio H/M (Mock/ 60 hpi) normalized	Ratio M/L (60hpi/ 48hpi) normalized	Unique peptides
Arg and Pro metabolism
P78540	Arginase-2, mitochondrial	ARG2	0.11466	0.108	0.94879	2
P00505	Aspartate aminotransferase, mitochondrial	GOT2	0.2997	0.30255	1.0887	21
P30837	Aldehyde dehydrogenase X, mitochondrial	ALDH1B1	0.34837	0.46846	1.0372	5
P04181	Ornithine aminotransferase, mitochondrial	OAT	0.40221	0.41404	0.97011	14
P28838	Cytosol aminopeptidase	LAP3	0.42265	0.49071	1.0208	8
P32322	Pyrroline-5-carboxylate reductase 1, mitochondrial	PYCR1	0.4485	0.51934	0.94173	7
Fatty acid metabolism
P11310	Medium-chain specific acyl-CoA dehydrogenase, mitochondrial	ACADM	0.22836	0.20297	1.1198	10
P24752	Acetyl-CoA acetyltransferase, mitochondrial	ACAT1	0.28833	0.25912	1.0995	15
P42765	3-ketoacyl-CoA thiolase, mitochondrial	ACAA2	0.33353	0.28436	1.1771	6
Q92947	Glutaryl-CoA dehydrogenase, mitochondrial	GCDH	0.34068	0.36083	0.95512	3
P30837	Aldehyde dehydrogenase X, mitochondrial	ALDH1B1	0.34837	0.46846	1.0372	5
P16219	Short-chain specific acyl-CoA dehydrogenase, mitochondrial	ACADS	0.43567	0.40918	0.97545	2
One carbon pool by folate
P13995	Bifunctional methylenetetrahydrofolate dehydrogenase/cyclohydrolase, mitochondrial	MTHFD2	0.19187	0.23261	0.98767	5
Q96DP5	Methionyl-tRNA formyltransferase, mitochondrial	MTFMT	0.4353	0.42124	0.97165	2
Q6UB35	Monofunctional C1-tetrahydrofolate synthase, mitochondrial	MTHFD1L	0.44723	0.34424	1.0984	15
