# Supplementary material for: Human Cytomegalovirus Infection Upregulates the Mitochondrial Transcription and Translation Machineries
Source: mBio. 2016 Mar 29;7(2):e00029-16. doi: 10.1128/mBio.00029-16 (PMC4807356; doi:10.1128/mBio.00029-16)
Supplement: Table S3 — Quantitation of OXPHOS subunits and assembly factors upon HCMV infection. [file mbo002162741st3.xlsx]

## Sheet: Sup table 3
Protein ID	Protein name	Gene name	Ratio H/L (Mock/ 48hpi) normalized	Ratio H/M (Mock/ 60 hpi) normalized	Ratio M/L (60hpi/ 48hpi) normalized	Unique peptides
Complex I
O43678	NADH dehydrogenase [ubiquinone] 1 alpha subcomplex subunit 2 (Complex I-B8) (CI-B8) (NADH-ubiquinone oxidoreductase B8 subunit)	NDUFA2	0.99455	1.0687	0.91064	2
O00483	NADH dehydrogenase [ubiquinone] 1 alpha subcomplex subunit 4 (Complex I-MLRQ) (CI-MLRQ) (NADH-ubiquinone oxidoreductase MLRQ subunit)	NDUFA4	0.86191	0.84445	0.99407	4
Q16718	NADH dehydrogenase [ubiquinone] 1 alpha subcomplex subunit 5 (Complex I subunit B13) (Complex I-13kD-B) (CI-13kD-B) (NADH-ubiquinone oxidoreductase 13 kDa-B subunit)	NDUFA5	1.0524	1.0252	1.0314	3
P56556	NADH dehydrogenase [ubiquinone] 1 alpha subcomplex subunit 6 (Complex I-B14) (CI-B14) (LYR motif-containing protein 6) (NADH-ubiquinone oxidoreductase B14 subunit)	NDUFA6	0.97612	1.0194	0.84602	2
P51970	NADH dehydrogenase [ubiquinone] 1 alpha subcomplex subunit 8 (Complex I-19kD) (CI-19kD) (Complex I-PGIV) (CI-PGIV) (NADH-ubiquinone oxidoreductase 19 kDa subunit)	NDUFA8	0.85866	0.90626	1.003	4
Q16795	NADH dehydrogenase [ubiquinone] 1 alpha subcomplex subunit 9, mitochondrial (Complex I-39kD) (CI-39kD) (NADH-ubiquinone oxidoreductase 39 kDa subunit)	NDUFA9	0.85554	1.0471	0.95307	7
O95299	NADH dehydrogenase [ubiquinone] 1 alpha subcomplex subunit 10, mitochondrial (Complex I-42kD) (CI-42kD) (NADH-ubiquinone oxidoreductase 42 kDa subunit)	NDUFA10	0.76702	0.94072	0.96601	10
Q86Y39	NADH dehydrogenase [ubiquinone] 1 alpha subcomplex subunit 11 (Complex I-B14.7) (CI-B14.7) (NADH-ubiquinone oxidoreductase subunit B14.7)	NDUFA11	1.1228	1.0541	1.0635	2
Q9UI09	NADH dehydrogenase [ubiquinone] 1 alpha subcomplex subunit 12 (13 kDa differentiation-associated protein) (Complex I-B17.2) (CI-B17.2) (CIB17.2) (NADH-ubiquinone oxidoreductase subunit B17.2)	NDUFA12	0.90596	0.93085	0.92751	2
Q9P0J0	NADH dehydrogenase [ubiquinone] 1 alpha subcomplex subunit 13 (Cell death regulatory protein GRIM-19) (Complex I-B16.6) (CI-B16.6) (Gene associated with retinoic and interferon-induced mortality 19 protein) (GRIM-19) (Gene associated with retinoic and IFN-induced mortality 19 protein) (NADH-ubiquinone oxidoreductase B16.6 subunit)	NDUFA13	0.90611	0.8836	0.97903	6
O96000	NADH dehydrogenase [ubiquinone] 1 beta subcomplex subunit 10 (Complex I-PDSW) (CI-PDSW) (NADH-ubiquinone oxidoreductase PDSW subunit)	NDUFB10	1.2148	1.1609	1.0491	5
Q9NX14	NADH dehydrogenase [ubiquinone] 1 beta subcomplex subunit 11, mitochondrial (Complex I-ESSS) (CI-ESSS) (NADH-ubiquinone oxidoreductase ESSS subunit) (Neuronal protein 17.3) (Np17.3) (p17.3)	NDUFB11	1.0585	1.0811	0.95353	3
O43676	NADH dehydrogenase [ubiquinone] 1 beta subcomplex subunit 3 (Complex I-B12) (CI-B12) (NADH-ubiquinone oxidoreductase B12 subunit)	NDUFB3	0.96014	0.97875	0.94198	2
O95168	NADH dehydrogenase [ubiquinone] 1 beta subcomplex subunit 4 (Complex I-B15) (CI-B15) (NADH-ubiquinone oxidoreductase B15 subunit)	NDUFB4	0.94095	0.92894	0.99452	2
O43674	NADH dehydrogenase [ubiquinone] 1 beta subcomplex subunit 5, mitochondrial (Complex I-SGDH) (CI-SGDH) (NADH-ubiquinone oxidoreductase SGDH subunit)	NDUFB5	1.0037	1.0175	0.98111	5
P17568	NADH dehydrogenase [ubiquinone] 1 beta subcomplex subunit 7 (Cell adhesion protein SQM1) (Complex I-B18) (CI-B18) (NADH-ubiquinone oxidoreductase B18 subunit)	NDUFB7	0.95235	0.95249	0.99804	3
O95169	NADH dehydrogenase [ubiquinone] 1 beta subcomplex subunit 8, mitochondrial (Complex I-ASHI) (CI-ASHI) (NADH-ubiquinone oxidoreductase ASHI subunit)	NDUFB8	0.85168	0.88428	1.0067	4
Q9Y6M9	NADH dehydrogenase [ubiquinone] 1 beta subcomplex subunit 9 (Complex I-B22) (CI-B22) (LYR motif-containing protein 3) (NADH-ubiquinone oxidoreductase B22 subunit)	NDUFB9	0.92885	0.94101	0.99293	6
P28331	NADH-ubiquinone oxidoreductase 75 kDa subunit, mitochondrial (EC 1.6.5.3) (EC 1.6.99.3) (Complex I-75kD) (CI-75kD)	NDUFS1	1.0086	1.0339	0.97096	26
O75306	NADH dehydrogenase [ubiquinone] iron-sulfur protein 2, mitochondrial (EC 1.6.5.3) (EC 1.6.99.3) (Complex I-49kD) (CI-49kD) (NADH-ubiquinone oxidoreductase 49 kDa subunit)	NDUFS2	0.8237	0.87172	1.0171	12
O75489	NADH dehydrogenase [ubiquinone] iron-sulfur protein 3, mitochondrial (EC 1.6.5.3) (EC 1.6.99.3) (Complex I-30kD) (CI-30kD) (NADH-ubiquinone oxidoreductase 30 kDa subunit)	NDUFS3	0.89067	0.90783	1.0009	12
O43181	NADH dehydrogenase [ubiquinone] iron-sulfur protein 4, mitochondrial (Complex I-18 kDa) (CI-18 kDa) (Complex I-AQDQ) (CI-AQDQ) (NADH-ubiquinone oxidoreductase 18 kDa subunit)	NDUFS4	1.0105	1.0172	0.90854	2
O43920	NADH dehydrogenase [ubiquinone] iron-sulfur protein 5 (Complex I-15 kDa) (CI-15 kDa) (NADH-ubiquinone oxidoreductase 15 kDa subunit)	NDUFS5	1.0033	1.0019	0.94392	3
O75251	NADH dehydrogenase [ubiquinone] iron-sulfur protein 7, mitochondrial (EC 1.6.5.3) (EC 1.6.99.3) (Complex I-20kD) (CI-20kD) (NADH-ubiquinone oxidoreductase 20 kDa subunit) (PSST subunit)	NDUFS7	0.91881	0.90413	0.99178	3
O00217	NADH dehydrogenase [ubiquinone] iron-sulfur protein 8, mitochondrial (EC 1.6.5.3) (EC 1.6.99.3) (Complex I-23kD) (CI-23kD) (NADH-ubiquinone oxidoreductase 23 kDa subunit) (TYKY subunit)	NDUFS8	1.0541	1.0648	0.98624	6
P49821	NADH dehydrogenase [ubiquinone] flavoprotein 1, mitochondrial (EC 1.6.5.3) (EC 1.6.99.3) (Complex I-51kD) (CI-51kD) (NADH dehydrogenase flavoprotein 1) (NADH-ubiquinone oxidoreductase 51 kDa subunit)	NDUFV1	0.75821	1.0053	0.96167	13
P19404	NADH dehydrogenase [ubiquinone] flavoprotein 2, mitochondrial (EC 1.6.5.3) (EC 1.6.99.3) (NADH-ubiquinone oxidoreductase 24 kDa subunit)	NDUFV2	0.97349	1.0565	0.98258	8
Q9BQ95	Evolutionarily conserved signaling intermediate in Toll pathway, mitochondrial (Protein SITPEC)	ECSIT	0.27745	0.27197	1.0204	8
Q8N183	Mimitin, mitochondrial (B17.2-like)	NDUFAF2	0.39462	0.41332	1.0218	6
Q7L592	NADH dehydrogenase [ubiquinone] complex I, assembly factor 7 (Protein midA homolog, mitochondrial)	NDUFAF7	0.42125	0.41541	0.94183	2
Q5TEU4	NADH dehydrogenase [ubiquinone] 1 alpha subcomplex assembly factor 5 (Probable methyltransferase C20orf7, mitochondrial) (EC 2.1.1.-)	NDUFAF5	0.56621	0.62372	0.99193	2
Q9Y375	Complex I intermediate-associated protein 30, mitochondrial (NADH dehydrogenase [ubiquinone] 1 alpha subcomplex assembly factor 1)	NDUFAF1	0.72519	0.72828	1.0055	2
Q9P032	NADH dehydrogenase [ubiquinone] 1 alpha subcomplex assembly factor 4 (Hormone-regulated proliferation-associated protein of 20 kDa)	NDUFAF4	0.82383	0.86126	0.96451	6
Q9BU61	NADH dehydrogenase [ubiquinone] 1 alpha subcomplex assembly factor 3	NDUFAF3	0.89026	0.86041	0.96309	3
Q9H845	Acyl-CoA dehydrogenase family member 9, mitochondrial (ACAD-9) (EC 1.3.99.-)	ACAD9	1.2826	1.2083	1.049	14
Complex II
P31040	Succinate dehydrogenase [ubiquinone] flavoprotein subunit, mitochondrial (EC 1.3.5.1) (Flavoprotein subunit of complex II) (Fp)	SDHA	0.97975	0.93151	1.0761	16
P21912	Succinate dehydrogenase [ubiquinone] iron-sulfur subunit, mitochondrial	SDHB	0.86185	0.88671	1.0122	6
Complex III
P31930	Cytochrome b-c1 complex subunit 1, mitochondrial (Complex III subunit 1) (Core protein I) (Ubiquinol-cytochrome-c reductase complex core protein 1)	UQCRC1	0.89996	0.92747	1.0536	15
P22695	Cytochrome b-c1 complex subunit 2, mitochondrial (Complex III subunit 2) (Core protein II) (Ubiquinol-cytochrome-c reductase complex core protein 2)	UQCRC2	0.90528	0.86893	1.0702	16
O14949	Cytochrome b-c1 complex subunit 8 (Complex III subunit 8) (Complex III subunit VIII) (Ubiquinol-cytochrome c reductase complex 9.5 kDa protein) (Ubiquinol-cytochrome c reductase complex ubiquinone-binding protein QP-C)	UQCRQ	0.99353	0.95839	1.0114	2
P47985	Cytochrome b-c1 complex subunit Rieske, mitochondrial (EC 1.10.2.2) (Complex III subunit 5) (Cytochrome b-c1 complex subunit 5) (Rieske iron-sulfur protein) (RISP) (Ubiquinol-cytochrome c reductase iron-sulfur subunit) [Cleaved into: Cytochrome b-c1 complex subunit 11 (Complex III subunit IX) (Ubiquinol-cytochrome c reductase 8 kDa protein)]	UQCRFS1	1.0006	0.9725	1.0706	2
P14927	Cytochrome b-c1 complex subunit 7 (Complex III subunit 7) (Complex III subunit VII) (QP-C) (Ubiquinol-cytochrome c reductase complex 14 kDa protein)	UQCRB	1.0034	0.97434	1.0367	5
P08574	Cytochrome c1, heme protein, mitochondrial (Complex III subunit 4) (Complex III subunit IV) (Cytochrome b-c1 complex subunit 4) (Ubiquinol-cytochrome-c reductase complex cytochrome c1 subunit) (Cytochrome c-1)	CYC1	1.0301	1.0251	1.052	5
Q9UDW1	Cytochrome b-c1 complex subunit 9 (Complex III subunit 9) (Complex III subunit X) (Cytochrome c1 non-heme 7 kDa protein) (Ubiquinol-cytochrome c reductase complex 7.2 kDa protein)	UQCR10	1.054	0.97149	1.1373	3
P07919	Cytochrome b-c1 complex subunit 6, mitochondrial (Complex III subunit 6) (Complex III subunit VIII) (Cytochrome c1 non-heme 11 kDa protein) (Mitochondrial hinge protein) (Ubiquinol-cytochrome c reductase complex 11 kDa protein)	UQCRH	1.0811	1.0341	0.99394	2
Q9Y276	Mitochondrial chaperone BCS1	BCS1L	0.32367	0.27228	1.1688	5
Q9NVA1	Ubiquinol-cytochrome-c reductase complex assembly factor 1	UQCC	0.69534	0.76443	0.97335	4
Complex IV
P13073	Cytochrome c oxidase subunit 4 isoform 1, mitochondrial (Cytochrome c oxidase polypeptide IV) (Cytochrome c oxidase subunit IV isoform 1) (COX IV-1)	COX4I1	0.83488	0.82204	1.0127	5
P20674	Cytochrome c oxidase subunit 5A, mitochondrial (Cytochrome c oxidase polypeptide Va)	COX5A	0.82865	0.82482	1.0106	3
P10606	Cytochrome c oxidase subunit 5B, mitochondrial (Cytochrome c oxidase polypeptide Vb)	COX5B	0.82076	0.82937	0.99841	2
P14854	Cytochrome c oxidase subunit 6B1 (Cytochrome c oxidase subunit VIb isoform 1) (COX VIb-1)	COX6B1	0.91066	0.85809	1.0155	2
P09669	Cytochrome c oxidase subunit 6C (Cytochrome c oxidase polypeptide VIc)	COX6C	0.88945	0.88956	1.0443	3
P00403	Cytochrome c oxidase subunit 2 (Cytochrome c oxidase polypeptide II)	MT-CO2	1.0189	0.93815	1.0621	7
Q96BR5	Cytochrome c oxidase assembly factor 7 (Beta-lactamase hcp-like protein) (Respiratory chain assembly factor 1) (Sel1 repeat-containing protein 1)	COA7	0.39702	0.40515	0.95976	3
O75880	Protein SCO1 homolog, mitochondrial	SCO1	0.84211	0.98076	1.0292	2
Q5RI15	Cytochrome c oxidase protein 20 homolog	COX20	1.0831	1.0151	0.98757	2
O43819	Protein SCO2 homolog, mitochondrial	SCO2	1.2412	1.1641	1.1016	2
Q8N8Q8	Mitochondrial inner membrane protein COX18 (COX18Hs) (Cytochrome c oxidase assembly protein 18)	COX18	1.2456	1.8518	0.66042	2
Q15526	Surfeit locus protein 1	SURF1	1.5308	1.7582	0.90173	2
Complex V
P25705	ATP synthase subunit alpha, mitochondrial	ATP5A1	0.78698	0.92572	1.0691	28
P06576	ATP synthase subunit beta, mitochondrial (EC 3.6.3.14)	ATP5B	0.5029	0.89278	1.0556	26
P36542	ATP synthase subunit gamma, mitochondrial (F-ATPase gamma subunit)	ATP5C1	0.94756	0.90235	1.084	9
P30049	ATP synthase subunit delta, mitochondrial (F-ATPase delta subunit)	ATP5D	0.95951	0.88905	1.0461	2
P24539	ATP synthase F(0) complex subunit B1, mitochondrial (ATP synthase proton-transporting mitochondrial F(0) complex subunit B1) (ATP synthase subunit b) (ATPase subunit b)	ATP5F1	1.0113	0.91934	1.1106	11
O75947	ATP synthase subunit d, mitochondrial (ATPase subunit d)	ATP5H	1.068	0.97312	1.107	9
P56385	ATP synthase subunit e, mitochondrial (ATPase subunit e)	ATP5I	1.1124	1.0917	0.99586	2
P56134	ATP synthase subunit f, mitochondrial	ATP5J2	0.99742	0.96953	1.0191	4
P48047	ATP synthase subunit O, mitochondrial (Oligomycin sensitivity conferral protein) (OSCP)	ATP5O	1.0642	0.9764	1.0925	10
Q8N5M1	ATP synthase mitochondrial F1 complex assembly factor 2	ATPAF2	0.73717	0.70488	1.0925	6
